# Supplementary material for: Multi-organ single-cell analysis of preferential expression of CAKUT genes
Source: BMC Nephrol. 2026 Apr 27;27:271. doi: 10.1186/s12882-026-05003-y (PMC13134259; doi:10.1186/s12882-026-05003-y)
Supplement: Supplementary file 1 — Supplementary Material 1 [file 12882_2026_5003_MOESM1_ESM.xlsx]

## Sheet: Table S1
Gene	NCBI ID	EnsemblID	evidence level of association (ClinGen)	Mode of inhertitance	Phenotype	source
ACE	1636	ENSG00000159640	Definitive	AR	Renal tubular dysgenesis	https://doi.org/10.1038/s41581-023-00742-9
AGT	183	ENSG00000135744	Definitive	AR	Renal tubular dysgenesis	https://doi.org/10.1038/s41581-023-00742-9
AGTR1	185	ENSG00000144891	Definitive	AR	Renal tubular dysgenesis	https://doi.org/10.1038/s41581-023-00742-9
AHI1	54806	ENSG00000135541	Definitive	AR	Joubert syndrome	https://doi.org/10.1002/pd.5536
ARL13B	200894	ENSG00000169379	Definitive	AR	Joubert syndrome	https://doi.org/10.1002/pd.5536
BBS1	582	ENSG00000174483	Definitive	AR	Bardet‐Biedl syndrome	https://doi.org/10.1002/pd.5536
BBS10	79738	ENSG00000179941	Definitive	AR	Bardet‐Biedl syndrome	https://doi.org/10.1002/pd.5536
BBS12	166379	ENSG00000181004	Definitive	AR	Bardet‐Biedl syndrome	https://doi.org/10.1002/pd.5536
BBS2	583	ENSG00000125124	Definitive	AR	Bardet‐Biedl syndrome	https://doi.org/10.1002/pd.5536
BBS4	585	ENSG00000140463	Definitive	AR	Bardet‐Biedl syndrome	https://doi.org/10.1002/pd.5536
BBS5	129880	ENSG00000163093	Definitive	AR	Bardet‐Biedl syndrome	https://doi.org/10.1002/pd.5536
BBS7	55212	ENSG00000138686	Definitive	AR	Bardet‐Biedl syndrome	https://doi.org/10.1002/pd.5536
BBS9	27241	ENSG00000122507	Definitive	AR	Bardet‐Biedl syndrome	https://doi.org/10.1002/pd.5536
BCOR	54880	ENSG00000183337	Definitive	XL	Lenz micro‐opthalmia, Renal agensis	https://doi.org/10.1002/pd.5536
BNC2	54796	ENSG00000173068	Pathogenic (ClinVar)	AD	Lower urinary tract obstruction, congenital	https://doi.org/10.1038/s41581-023-00742-9
CC2D2A	57545	ENSG00000048342	Definitive	AR	Meckel‐Gruber syndrome (MKS),Joubert syndrome	https://doi.org/10.1002/pd.5536
CEP290	80184	ENSG00000198707	Definitive	AR	Meckel‐Gruber syndrome (MKS),Joubert syndrome,Bardet‐Biedl syndrome,Senior‐Løken syndrome	https://doi.org/10.1002/pd.5536
CHRM3	1131	ENSG00000133019		AR	Prune belly syndrome	https://doi.org/10.1038/s41581-023-00742-9
CHRNA3	1136	ENSG00000080644		AR	Bladder dysfunction, autonomic, with impaired pupillary reflex and secondary CAKUT	https://doi.org/10.1038/s41581-023-00742-9
COL4A1	1282	ENSG00000187498	Definitive	AD	HANAC syndrome, brain small vessel disease 1 with or without ocular anomalies	https://doi.org/10.1038/s41581-023-00742-9
CTU2	348180	ENSG00000174177		AR	MFRG syndrome, Renal agensis	https://doi.org/10.1002/pd.5536
CXORF5	8481	ENSG00000046651		AR	Joubert syndrome	https://doi.org/10.1002/pd.5536
DHCR7	1717	ENSG00000172893	Definitive	AR	Smith‐Lemli‐Opitz syndrome, Renal agensis	https://doi.org/10.1002/pd.5536
DSTYK	25778	ENSG00000133059	Moderate	AD	Congenital anomalies of kidney and urinary tract 1	https://doi.org/10.1038/s41581-023-00742-9
DYNC2H1	79659	ENSG00000187240	Definitive	AR	Jeune asphyxiating thoracic dystrophy	https://doi.org/10.1002/pd.5536
DZIP1L	199221	ENSG00000158163	Definitive	AR	ARPKD‐like phenotype	https://doi.org/10.1002/pd.5536
EYA1	2138	ENSG00000104313	Definitive	AD	Branchiootorenal syndrome 1, with or without cataracts	https://doi.org/10.1038/s41581-023-00742-9
FAM58A	92002	ENSG00000262919	Moderate	XL	STAR syndrome	https://doi.org/10.1038/s41581-023-00742-9
FAT4	79633	ENSG00000196159	Definitive	AR	Van Maldergem syndrome 2	https://doi.org/10.1038/s41581-023-00742-9
FGF20	26281	ENSG00000078579		AR	Renal hypodysplasia/aplasia 2	https://doi.org/10.1038/s41581-023-00742-9
FGFR2	2263	ENSG00000066468	Definitive	AD	Antley‐Bixler syndrome, Renal agensis	https://doi.org/10.1002/pd.5536
FOXC1	2296	ENSG00000054598	Definitive	AD	Axenfeld–Rieger syndrome; anterior segment dysgenesis	https://doi.org/10.1038/s41581-023-00742-9
FOXC2	2303	ENSG00000176692	Definitive	AD	Lymphedema-distichiasis syndrome with renal disease and diabetes mellitus	https://doi.org/10.1038/s41581-023-00742-9
FOXP1	27086	ENSG00000114861	Definitive	AD	Intellectual developmental disorder with language impairment with or without autistic features	https://doi.org/10.1038/s41581-023-00742-9
FRAS1	80144	ENSG00000138759	Definitive	AR	Fraser syndrome, Renal agensis	https://doi.org/10.1002/pd.5536
FREM1	158326	ENSG00000164946		AR	Bifid nose with or without anorectal and renal anomalies; Manitoba oculotrichoanal syndrome	https://doi.org/10.1038/s41581-023-00742-9
FREM2	341640	ENSG00000150893		AR	Fraser syndrome, Renal agensis	https://doi.org/10.1002/pd.5536
GATA3	2625	ENSG00000107485	Definitive	AD	Hypoparathyroidism, sensorineural deafness, and renal dysplasia	https://doi.org/10.1038/s41581-023-00742-9
GFRA1	2674	ENSG00000151892		AR	Renal hypodysplasia/aplasia 4	https://doi.org/10.1038/s41581-023-00742-9
GREB1L	80000	ENSG00000141449		AD	Renal hypodysplasia/aplasia 3	https://doi.org/10.1038/s41581-023-00742-9
GRIP1	23426	ENSG00000155974	Definitive	AR	Fraser syndrome3, Renal agensis	https://doi.org/10.1002/pd.5536
HNF1B	6928	ENSG00000276194	Definitive	AR	hepatorenal fibrocystic disease	https://doi.org/10.1002/pd.5536
HNF1B	6928	ENSG00000275410	Definitive	AD	Renal cysts and diabetes syndrome	https://doi.org/10.1038/s41581-023-00742-9
HOXA11	3207	ENSG00000005073	Limited	AR	Radioulnar synostosis with amegakaryocytic thrombocytopenia 1 (AD)	https://doi.org/10.1038/s41581-023-00742-9
HPSE2	60495	ENSG00000172987		AR	Urofacial syndrome 1	https://doi.org/10.1038/s41581-023-00742-9
IFT122	55764	ENSG00000163913	Definitive	AR	Cranioectodermal dysplasia	https://doi.org/10.1002/pd.5536
IFT144	57728	ENSG00000157796	Definitive	AR	Jeune asphyxiating thoracic dystrophy,Senior‐Løken syndrome,Cranioectodermal dysplasia	https://doi.org/10.1002/pd.5536
IFT43	112752	ENSG00000119650		AR	Cranioectodermal dysplasia	https://doi.org/10.1002/pd.5536
IFT80	57560	ENSG00000068885	Definitive	AR	Jeune asphyxiating thoracic dystrophy	https://doi.org/10.1002/pd.5536
INPP5E	56623	ENSG00000148384	Definitive	AR	Joubert syndrome	https://doi.org/10.1002/pd.5536
ITGA8	8516	ENSG00000077943		AR	Renal hypodysplasia/aplasia 1	https://doi.org/10.1038/s41581-023-00742-9
LRIG2	9860	ENSG00000198799		AR	Urofacial syndrome 2	https://doi.org/10.1038/s41581-023-00742-9
MKS1	54903	ENSG00000011143	Definitive	AR	Meckel‐Gruber syndrome (MKS),Joubert syndrome,Bardet‐Biedl syndrome	https://doi.org/10.1002/pd.5536
MUC1	4582	ENSG00000185499	Definitive	AD	Tubulointerstitial kidney disease, autosomal dominant, 2	https://doi.org/10.1038/s41581-023-00742-9
MYOCD	93649	ENSG00000141052		AD	Megabladder, congenital	https://doi.org/10.1038/s41581-023-00742-9
NPH4	11247	ENSG00000182379		AR	Senior‐Løken syndrome	https://doi.org/10.1002/pd.5536
NPHP3	27031	ENSG00000113971	Definitive	AR	Renal‐hepatic‐ pancreatic dysplasia	https://doi.org/10.1002/pd.5536
NPNT	255743	ENSG00000168743		AR		https://doi.org/10.1038/s41581-023-00742-9
NRIP1	8204	ENSG00000180530		AD	Congenital anomalies of kidney and urinary tract 3	https://doi.org/10.1038/s41581-023-00742-9
OFD1	8481	ENSG00000046651	Definitive	XL	Oral‐facial‐digital syndrome	https://doi.org/10.1002/pd.5536
P63	8626	ENSG00000073282	Definitive	AD	Ectrodactly‐ectodermal dysplasia‐ cleft syndrome, Renal agensis	https://doi.org/10.1002/pd.5536
PAX2	5076	ENSG00000075891	Definitive	AD	Renal coloboma syndrome, Renal agensis, Papillorenal syndrome	https://doi.org/10.1038/s41581-023-00742-9,
PBX1	5087	ENSG00000185630	Definitive	AD	Congenital anomalies of kidney and urinary tract syndrome with or without hearing loss, abnormal ears, or developmental delay	https://doi.org/10.1038/s41581-023-00742-9
PHKD1	801	ENSG00000198668	Definitive	AR	Autosomal Recessive Polycystic Kidney Disease	https://doi.org/10.1002/pd.5536
PKD1	5310	ENSG00000008710	Definitive	AD	Autosomal dominant polycystic kidney disease	https://doi.org/10.1002/pd.5536
PKD2	5311	ENSG00000118762	Definitive	AD	Autosomal dominant polycystic kidney disease	https://doi.org/10.1002/pd.5536
PORCN	64840	ENSG00000102312		XL	Goltz‐Gorlin syndrome, Renal agensis	https://doi.org/10.1002/pd.5536
REN	5972	ENSG00000143839	Definitive	AR	Renal tubular dysgenesis	https://doi.org/10.1038/s41581-023-00742-9
RET	5979	ENSG00000165731		AD	Medullary thyroid carcinoma; Multiple endocrine neoplasia IIA; Multiple endocrine neoplasia IIB; Pheochromocytoma; Hirschsprung disease, protection against; Hirschsprung disease, susceptibility to, 1	https://doi.org/10.1038/s41581-023-00742-9
ROBO1	6091	ENSG00000169855		AD		https://doi.org/10.1038/s41581-023-00742-9
ROBO2	6092	ENSG00000185008		AD	Vesicoureteral reflux 2	https://doi.org/10.1038/s41581-023-00742-9
RPGRIP1L	23322	ENSG00000103494	Definitive	AR	Meckel‐Gruber syndrome (MKS),Joubert syndrome	https://doi.org/10.1002/pd.5536
SALL1	6299	ENSG00000103449	Definitive	AD	Townes‐Brock syndrome, Renal agensis	https://doi.org/10.1002/pd.5536
SIX1	6495	ENSG00000126778	Definitive	AD	Branchiootic syndrome 3	https://doi.org/10.1038/s41581-023-00742-9
SIX2	10736	ENSG00000170577		AD		https://doi.org/10.1038/s41581-023-00742-9
SIX5	147912	ENSG00000177045	Disputed	AD	Branchiootorenal syndrome 2	https://doi.org/10.1038/s41581-023-00742-9
SKI	6497	ENSG00000157933	Definitive	AD	Goldenhar syndrome, Renal agensis	https://doi.org/10.1002/pd.5536
SLIT2	9353	ENSG00000145147		AD		https://doi.org/10.1038/s41581-023-00742-9
SOX17	64321	ENSG00000164736		AD	Vesicoureteral reflux 3	https://doi.org/10.1038/s41581-023-00742-9
SRGAP1	57522	ENSG00000196935		AD	Thyroid cancer, nonmedullary, 2	https://doi.org/10.1038/s41581-023-00742-9
TBX18	9096	ENSG00000112837		AD	Congenital anomalies of kidney and urinary tract 2	https://doi.org/10.1038/s41581-023-00742-9
TMEM216	51259	ENSG00000187049	Definitive	AR	Meckel‐Gruber syndrome (MKS),Joubert syndrome	https://doi.org/10.1002/pd.5536
TMEM67	91147	ENSG00000164953	Definitive	AR	Meckel‐Gruber syndrome (MKS),Joubert syndrome,Bardet‐Biedl syndrome	https://doi.org/10.1002/pd.5536
TNXB	7148	ENSG00000229341		AD	Vesicoureteral reflux 8	https://doi.org/10.1038/s41581-023-00742-9
TRAP1	10131	ENSG00000126602		AR		https://doi.org/10.1038/s41581-023-00742-9
UPK3A	7380	ENSG00000100373	Disputed	AD		https://doi.org/10.1038/s41581-023-00742-9
VWA2	340706	ENSG00000165816		AR		https://doi.org/10.1038/s41581-023-00742-9
WDR19	57728	ENSG00000157796	Definitive	AR	Jeune asphyxiating thoracic dystrophy, Cranioectodermal dysplasia	https://doi.org/10.1002/pd.5536
WDR35	57539	ENSG00000118965	Definitive	AR	Jeune asphyxiating thoracic dystrophy, Cranioectodermal dysplasia	https://doi.org/10.1002/pd.5536
WNT4	54361	ENSG00000162552		AD	Mullerian aplasia and hyperandrogenism	https://doi.org/10.1038/s41581-023-00742-9
ZMYM2	7750	ENSG00000121741		AD	Neurodevelopmental-craniofacial syndrome with variable renal and cardiac abnormalities	https://doi.org/10.1038/s41581-023-00742-9

## Sheet: Table S2
Abbreviation	cell type
CnT	connecting tubule
DTLH	distal tubule/loop of Henle
End	endothelial cells
ErPrT	early proximal tubule
ICa	interstitial cells a
ICb	interstitial cells b
IPC	interstitial progenitor cell
Leu	leukocyte
Mes	mesangial cell
NPCa	nephron progenitor cells a
NPCb	nephron progenitor cells b
NPCc	nephron progenitor cells c
NPCd	nephron progenitor cells d
Pod	podocyte
Prolif	proliferating cells
PTA	pretubular aggregate
RVCSBa	renal vesicle/comma-shaped body a
RVCSBb	renal vesicle/comma-shaped body b
SSBm/d	s-shaped body medial/ distal
SSBpod	s-shaped body podocyte precursor cells
SSBpr	s-shaped body proximal precursor cells
UBCD	ureteric bud/collecting duct

## Sheet: Table S3
Gene	Gene_ID	cell_type	Average_Expression	Detection_Rate	TS_Score
CALM1	ENSG00000198668	Endothelial cell	2.15853	0.914894	0.184274
CALM1	ENSG00000198668	Epithelial cell of proximal tubule	1.28813	0.778405	0.109968
CALM1	ENSG00000198668	Glomerular mesangial cell	1.22016	0.794872	0.104166
CALM1	ENSG00000198668	Kidney cell	0.863899	0.649868	0.0737514
CALM1	ENSG00000198668	Kidney connecting tubule epithelial cell	1.08586	0.838983	0.0927005
CALM1	ENSG00000198668	Kidney epithelial cell	0.777874	0.597352	0.0664074
CALM1	ENSG00000198668	Kidney interstitial cell	1.01663	0.661257	0.0867898
CALM1	ENSG00000198668	Leukocyte	1.25149	0.819048	0.10684
CALM1	ENSG00000198668	Mesonephric nephron tubule epithelial cell	0.620924	0.469115	0.0530085
CALM1	ENSG00000198668	Podocyte	1.43016	0.629471	0.122094
PBX1	ENSG00000185630	Endothelial cell	0.841189	0.580547	0.198116
PBX1	ENSG00000185630	Epithelial cell of proximal tubule	0.420872	0.38195	0.0991234
PBX1	ENSG00000185630	Glomerular mesangial cell	0.477919	0.397436	0.112559
PBX1	ENSG00000185630	Kidney cell	0.394158	0.404922	0.0928317
PBX1	ENSG00000185630	Kidney connecting tubule epithelial cell	0.245437	0.305085	0.0578051
PBX1	ENSG00000185630	Kidney epithelial cell	0.413508	0.38824	0.0973891
PBX1	ENSG00000185630	Kidney interstitial cell	0.807824	0.570537	0.190258
PBX1	ENSG00000185630	Leukocyte	0.0416743	0.0666667	0.00981509
PBX1	ENSG00000185630	Mesonephric nephron tubule epithelial cell	0.421317	0.341019	0.0992282
PBX1	ENSG00000185630	Podocyte	0.182042	0.10515	0.0428744
COL4A1	ENSG00000187498	Endothelial cell	0.958409	0.583587	0.234962
COL4A1	ENSG00000187498	Epithelial cell of proximal tubule	0.563265	0.449637	0.138089
COL4A1	ENSG00000187498	Glomerular mesangial cell	0.719959	0.525641	0.176504
COL4A1	ENSG00000187498	Kidney cell	0.337767	0.348081	0.0828065
COL4A1	ENSG00000187498	Kidney connecting tubule epithelial cell	0.106453	0.152542	0.0260979
COL4A1	ENSG00000187498	Kidney epithelial cell	0.277517	0.264798	0.0680358
COL4A1	ENSG00000187498	Kidney interstitial cell	0.752325	0.509363	0.184439
COL4A1	ENSG00000187498	Leukocyte	0.0101157	0.0190476	0.00247996
COL4A1	ENSG00000187498	Mesonephric nephron tubule epithelial cell	0.130232	0.117848	0.0319275
COL4A1	ENSG00000187498	Podocyte	0.222949	0.124464	0.0546579
PAX2	ENSG00000075891	Endothelial cell	0.0397704	0.0334347	0.0111069
PAX2	ENSG00000075891	Epithelial cell of proximal tubule	0.343038	0.314263	0.0958023
PAX2	ENSG00000075891	Glomerular mesangial cell	0.117233	0.0897436	0.0327403
PAX2	ENSG00000075891	Kidney cell	0.625442	0.533255	0.174671
PAX2	ENSG00000075891	Kidney connecting tubule epithelial cell	0.617623	0.584746	0.172487
PAX2	ENSG00000075891	Kidney epithelial cell	0.744692	0.573988	0.207974
PAX2	ENSG00000075891	Kidney interstitial cell	0.0380061	0.0378693	0.0106142
PAX2	ENSG00000075891	Leukocyte	0.0680378	0.0761905	0.0190013
PAX2	ENSG00000075891	Mesonephric nephron tubule epithelial cell	0.850092	0.587817	0.23741
PAX2	ENSG00000075891	Podocyte	0.136754	0.0808298	0.0381922
FOXP1	ENSG00000114861	Endothelial cell	0.329985	0.261398	0.0952341
FOXP1	ENSG00000114861	Epithelial cell of proximal tubule	0.360625	0.330379	0.104077
FOXP1	ENSG00000114861	Glomerular mesangial cell	0.19001	0.141026	0.0548373
FOXP1	ENSG00000114861	Kidney cell	0.456727	0.435687	0.131812
FOXP1	ENSG00000114861	Kidney connecting tubule epithelial cell	0.229649	0.29661	0.0662771
FOXP1	ENSG00000114861	Kidney epithelial cell	0.465677	0.417835	0.134395
FOXP1	ENSG00000114861	Kidney interstitial cell	0.121204	0.11236	0.0349796
FOXP1	ENSG00000114861	Leukocyte	0.336028	0.371429	0.0969783
FOXP1	ENSG00000114861	Mesonephric nephron tubule epithelial cell	0.489236	0.386849	0.141194
FOXP1	ENSG00000114861	Podocyte	0.485846	0.258226	0.140216
SRGAP1	ENSG00000196935	Endothelial cell	0.189439	0.176292	0.0567275
SRGAP1	ENSG00000196935	Epithelial cell of proximal tubule	0.195632	0.189363	0.0585818
SRGAP1	ENSG00000196935	Glomerular mesangial cell	0.119636	0.102564	0.0358248
SRGAP1	ENSG00000196935	Kidney cell	0.337065	0.316437	0.100934
SRGAP1	ENSG00000196935	Kidney connecting tubule epithelial cell	0.165363	0.211864	0.0495179
SRGAP1	ENSG00000196935	Kidney epithelial cell	0.238248	0.235202	0.0713433
SRGAP1	ENSG00000196935	Kidney interstitial cell	0.167162	0.144403	0.0500564
SRGAP1	ENSG00000196935	Leukocyte	0.0238776	0.0380952	0.00715014
SRGAP1	ENSG00000196935	Mesonephric nephron tubule epithelial cell	0.180539	0.157131	0.0540623
SRGAP1	ENSG00000196935	Podocyte	1.7225	0.717692	0.515802
IFT43	ENSG00000119650	Endothelial cell	0.270338	0.227964	0.0820973
IFT43	ENSG00000119650	Epithelial cell of proximal tubule	0.402014	0.37228	0.122085
IFT43	ENSG00000119650	Glomerular mesangial cell	0.443703	0.384615	0.134746
IFT43	ENSG00000119650	Kidney cell	0.383668	0.400527	0.116514
IFT43	ENSG00000119650	Kidney connecting tubule epithelial cell	0.328435	0.432203	0.0997405
IFT43	ENSG00000119650	Kidney epithelial cell	0.346146	0.35553	0.105119
IFT43	ENSG00000119650	Kidney interstitial cell	0.237761	0.208906	0.0722043
IFT43	ENSG00000119650	Leukocyte	0.061019	0.0857143	0.0185305
IFT43	ENSG00000119650	Mesonephric nephron tubule epithelial cell	0.274897	0.247936	0.0834818
IFT43	ENSG00000119650	Podocyte	0.544914	0.296137	0.165482
FOXC2	ENSG00000176692	Endothelial cell	0.0653586	0.0638298	0.0200329
FOXC2	ENSG00000176692	Epithelial cell of proximal tubule	0.0511419	0.0499597	0.0156754
FOXC2	ENSG00000176692	Glomerular mesangial cell	0.155979	0.141026	0.0478086
FOXC2	ENSG00000176692	Kidney cell	0.447341	0.348667	0.137113
FOXC2	ENSG00000176692	Kidney connecting tubule epithelial cell	0.0569408	0.059322	0.0174528
FOXC2	ENSG00000176692	Kidney epithelial cell	0.437355	0.343458	0.134053
FOXC2	ENSG00000176692	Kidney interstitial cell	0.394042	0.318768	0.120777
FOXC2	ENSG00000176692	Leukocyte	0.0181895	0.0285714	0.0055752
FOXC2	ENSG00000176692	Mesonephric nephron tubule epithelial cell	0.396608	0.305437	0.121563
FOXC2	ENSG00000176692	Podocyte	1.23961	0.560086	0.379949
ZMYM2	ENSG00000121741	Endothelial cell	0.171837	0.151976	0.0705502
ZMYM2	ENSG00000121741	Epithelial cell of proximal tubule	0.155174	0.156326	0.063709
ZMYM2	ENSG00000121741	Glomerular mesangial cell	0.298854	0.25641	0.122699
ZMYM2	ENSG00000121741	Kidney cell	0.252351	0.268972	0.103606
ZMYM2	ENSG00000121741	Kidney connecting tubule epithelial cell	0.192944	0.279661	0.0792159
ZMYM2	ENSG00000121741	Kidney epithelial cell	0.247702	0.253505	0.101698
ZMYM2	ENSG00000121741	Kidney interstitial cell	0.198754	0.173117	0.0816014
ZMYM2	ENSG00000121741	Leukocyte	0.152188	0.161905	0.0624829
ZMYM2	ENSG00000121741	Mesonephric nephron tubule epithelial cell	0.321793	0.274409	0.132117
ZMYM2	ENSG00000121741	Podocyte	0.444075	0.241297	0.182321
OFD1	ENSG00000046651	Endothelial cell	0.21799	0.191489	0.0955098
OFD1	ENSG00000046651	Epithelial cell of proximal tubule	0.23261	0.22079	0.101915
OFD1	ENSG00000046651	Glomerular mesangial cell	0.202065	0.192308	0.0885324
OFD1	ENSG00000046651	Kidney cell	0.23921	0.256959	0.104807
OFD1	ENSG00000046651	Kidney connecting tubule epithelial cell	0.300851	0.355932	0.131815
OFD1	ENSG00000046651	Kidney epithelial cell	0.234607	0.244548	0.10279
OFD1	ENSG00000046651	Kidney interstitial cell	0.188282	0.164794	0.0824937
OFD1	ENSG00000046651	Leukocyte	0.204099	0.219048	0.0894234
OFD1	ENSG00000046651	Mesonephric nephron tubule epithelial cell	0.212597	0.188728	0.0931468
OFD1	ENSG00000046651	Podocyte	0.250073	0.139008	0.109567
TRAP1	ENSG00000126602	Endothelial cell	0.15376	0.136778	0.0676639
TRAP1	ENSG00000126602	Epithelial cell of proximal tubule	0.346231	0.319903	0.152363
TRAP1	ENSG00000126602	Glomerular mesangial cell	0.0648296	0.0641026	0.0285291
TRAP1	ENSG00000126602	Kidney cell	0.360148	0.370642	0.158488
TRAP1	ENSG00000126602	Kidney connecting tubule epithelial cell	0.201695	0.245763	0.0887585
TRAP1	ENSG00000126602	Kidney epithelial cell	0.301458	0.298287	0.13266
TRAP1	ENSG00000126602	Kidney interstitial cell	0.136788	0.11985	0.0601951
TRAP1	ENSG00000126602	Leukocyte	0.106507	0.104762	0.0468698
TRAP1	ENSG00000126602	Mesonephric nephron tubule epithelial cell	0.307639	0.263877	0.13538
TRAP1	ENSG00000126602	Podocyte	0.29335	0.167859	0.129092
GATA3	ENSG00000107485	Endothelial cell	0.0270934	0.0243161	0.0119456
GATA3	ENSG00000107485	Epithelial cell of proximal tubule	0.0165491	0.0145044	0.00729659
GATA3	ENSG00000107485	Glomerular mesangial cell	1.0372	0.512821	0.457306
GATA3	ENSG00000107485	Kidney cell	0.0508739	0.0404336	0.0224306
GATA3	ENSG00000107485	Kidney connecting tubule epithelial cell	0.80877	0.601695	0.356591
GATA3	ENSG00000107485	Kidney epithelial cell	0.164395	0.121885	0.0724824
GATA3	ENSG00000107485	Kidney interstitial cell	0.121475	0.0957137	0.0535592
GATA3	ENSG00000107485	Leukocyte	0.0328093	0.0285714	0.0144658
GATA3	ENSG00000107485	Mesonephric nephron tubule epithelial cell	0.00433506	0.00426985	0.00191135
GATA3	ENSG00000107485	Podocyte	0.00456188	0.00214592	0.00201136
FOXC1	ENSG00000054598	Endothelial cell	0.100423	0.0911854	0.0453528
FOXC1	ENSG00000054598	Epithelial cell of proximal tubule	0.284506	0.244964	0.128488
FOXC1	ENSG00000054598	Glomerular mesangial cell	0.0534102	0.0512821	0.024121
FOXC1	ENSG00000054598	Kidney cell	0.293125	0.285672	0.13238
FOXC1	ENSG00000054598	Kidney connecting tubule epithelial cell	0.0360657	0.059322	0.0162879
FOXC1	ENSG00000054598	Kidney epithelial cell	0.185984	0.180685	0.0839934
FOXC1	ENSG00000054598	Kidney interstitial cell	0.052987	0.0486891	0.0239298
FOXC1	ENSG00000054598	Leukocyte	0.0265802	0.0285714	0.0120041
FOXC1	ENSG00000054598	Mesonephric nephron tubule epithelial cell	0.285724	0.24509	0.129038
FOXC1	ENSG00000054598	Podocyte	0.895461	0.44206	0.404405
REN	ENSG00000143839	Endothelial cell	0.0128179	0.00303951	0.00620233
REN	ENSG00000143839	Epithelial cell of proximal tubule	0.00184489	0.00241741	0.000892711
REN	ENSG00000143839	Glomerular mesangial cell	1.99792	0.333333	0.96676
REN	ENSG00000143839	Kidney cell	0.0112238	0.0134779	0.00543102
REN	ENSG00000143839	Kidney connecting tubule epithelial cell	0	0	0
REN	ENSG00000143839	Kidney epithelial cell	0.0119243	0.0116822	0.00576994
REN	ENSG00000143839	Kidney interstitial cell	0.0186389	0.00915522	0.00901904
REN	ENSG00000143839	Leukocyte	0	0	0
REN	ENSG00000143839	Mesonephric nephron tubule epithelial cell	0.0110451	0.00711642	0.00534452
REN	ENSG00000143839	Podocyte	0.0011988	0.000953743	0.000580076
ROBO2	ENSG00000185008	Endothelial cell	0.00457729	0.00607903	0.00230196
ROBO2	ENSG00000185008	Epithelial cell of proximal tubule	0.142141	0.132151	0.0714838
ROBO2	ENSG00000185008	Glomerular mesangial cell	0.110888	0.0897436	0.0557667
ROBO2	ENSG00000185008	Kidney cell	0.183404	0.169938	0.0922353
ROBO2	ENSG00000185008	Kidney connecting tubule epithelial cell	0.0498932	0.0762712	0.0250917
ROBO2	ENSG00000185008	Kidney epithelial cell	0.0813646	0.0794393	0.0409189
ROBO2	ENSG00000185008	Kidney interstitial cell	0.128319	0.109447	0.0645325
ROBO2	ENSG00000185008	Leukocyte	0.0116428	0.00952381	0.00585525
ROBO2	ENSG00000185008	Mesonephric nephron tubule epithelial cell	0.283182	0.229149	0.142415
ROBO2	ENSG00000185008	Podocyte	0.993023	0.476872	0.499399
NPNT	ENSG00000168743	Endothelial cell	0.168272	0.133739	0.0962853
NPNT	ENSG00000168743	Epithelial cell of proximal tubule	0.17672	0.157937	0.101119
NPNT	ENSG00000168743	Glomerular mesangial cell	0	0	0
NPNT	ENSG00000168743	Kidney cell	0.105989	0.110167	0.060647
NPNT	ENSG00000168743	Kidney connecting tubule epithelial cell	0.219298	0.254237	0.125482
NPNT	ENSG00000168743	Kidney epithelial cell	0.12393	0.128115	0.0709129
NPNT	ENSG00000168743	Kidney interstitial cell	0.00353489	0.00416146	0.00202266
NPNT	ENSG00000168743	Leukocyte	0.00539293	0.00952381	0.00308584
NPNT	ENSG00000168743	Mesonephric nephron tubule epithelial cell	0.0183788	0.02078	0.0105164
NPNT	ENSG00000168743	Podocyte	0.926124	0.433238	0.529928
AHI1	ENSG00000135541	Endothelial cell	0.122521	0.112462	0.0756491
AHI1	ENSG00000135541	Epithelial cell of proximal tubule	0.0963418	0.104754	0.059485
AHI1	ENSG00000135541	Glomerular mesangial cell	0.137168	0.141026	0.0846924
AHI1	ENSG00000135541	Kidney cell	0.10816	0.123645	0.066782
AHI1	ENSG00000135541	Kidney connecting tubule epithelial cell	0.261445	0.355932	0.161426
AHI1	ENSG00000135541	Kidney epithelial cell	0.213619	0.194315	0.131896
AHI1	ENSG00000135541	Kidney interstitial cell	0.170202	0.153558	0.105089
AHI1	ENSG00000135541	Leukocyte	0.135972	0.161905	0.0839543
AHI1	ENSG00000135541	Mesonephric nephron tubule epithelial cell	0.162232	0.155992	0.100168
AHI1	ENSG00000135541	Podocyte	0.211937	0.118264	0.130858
ITGA8	ENSG00000077943	Endothelial cell	0.257507	0.215805	0.159654
ITGA8	ENSG00000077943	Epithelial cell of proximal tubule	0.0103844	0.012087	0.00643831
ITGA8	ENSG00000077943	Glomerular mesangial cell	0.494789	0.371795	0.306768
ITGA8	ENSG00000077943	Kidney cell	0.0538635	0.0638734	0.0333952
ITGA8	ENSG00000077943	Kidney connecting tubule epithelial cell	0.0553395	0.059322	0.0343103
ITGA8	ENSG00000077943	Kidney epithelial cell	0.0959055	0.0938474	0.0594612
ITGA8	ENSG00000077943	Kidney interstitial cell	0.177404	0.147732	0.10999
ITGA8	ENSG00000077943	Leukocyte	0.00590203	0.00952381	0.00365924
ITGA8	ENSG00000077943	Mesonephric nephron tubule epithelial cell	0.452273	0.355821	0.280408
ITGA8	ENSG00000077943	Podocyte	0.00954172	0.00715308	0.00591584
HNF1B	ENSG00000275410	Endothelial cell	0.00969229	0.00911854	0.00602181
HNF1B	ENSG00000275410	Epithelial cell of proximal tubule	0.572588	0.466559	0.355748
HNF1B	ENSG00000275410	Glomerular mesangial cell	0	0	0
HNF1B	ENSG00000275410	Kidney cell	0.450493	0.380897	0.279891
HNF1B	ENSG00000275410	Kidney connecting tubule epithelial cell	0.179077	0.245763	0.11126
HNF1B	ENSG00000275410	Kidney epithelial cell	0.372163	0.316978	0.231225
HNF1B	ENSG00000275410	Kidney interstitial cell	0.00486782	0.0054099	0.00302437
HNF1B	ENSG00000275410	Leukocyte	0	0	0
HNF1B	ENSG00000275410	Mesonephric nephron tubule epithelial cell	0.00931401	0.00882437	0.00578678
HNF1B	ENSG00000275410	Podocyte	0.0113363	0.00762995	0.00704321
TMEM216	ENSG00000187049	Endothelial cell	0.0527933	0.0547112	0.0337795
TMEM216	ENSG00000187049	Epithelial cell of proximal tubule	0.107314	0.108783	0.068664
TMEM216	ENSG00000187049	Glomerular mesangial cell	0.211469	0.192308	0.135307
TMEM216	ENSG00000187049	Kidney cell	0.199905	0.225901	0.127908
TMEM216	ENSG00000187049	Kidney connecting tubule epithelial cell	0.163158	0.20339	0.104396
TMEM216	ENSG00000187049	Kidney epithelial cell	0.207574	0.219237	0.132815
TMEM216	ENSG00000187049	Kidney interstitial cell	0.152133	0.138993	0.0973414
TMEM216	ENSG00000187049	Leukocyte	0.0475467	0.0666667	0.0304226
TMEM216	ENSG00000187049	Mesonephric nephron tubule epithelial cell	0.214847	0.189866	0.137469
TMEM216	ENSG00000187049	Podocyte	0.20614	0.118026	0.131898
ARL13B	ENSG00000169379	Endothelial cell	0.193374	0.18845	0.125414
ARL13B	ENSG00000169379	Epithelial cell of proximal tubule	0.129958	0.133763	0.0842851
ARL13B	ENSG00000169379	Glomerular mesangial cell	0.159605	0.166667	0.103513
ARL13B	ENSG00000169379	Kidney cell	0.201878	0.223557	0.13093
ARL13B	ENSG00000169379	Kidney connecting tubule epithelial cell	0.14606	0.211864	0.0947284
ARL13B	ENSG00000169379	Kidney epithelial cell	0.169076	0.179907	0.109655
ARL13B	ENSG00000169379	Kidney interstitial cell	0.115858	0.105701	0.0751404
ARL13B	ENSG00000169379	Leukocyte	0.044827	0.0761905	0.0290729
ARL13B	ENSG00000169379	Mesonephric nephron tubule epithelial cell	0.151693	0.146314	0.0983817
ARL13B	ENSG00000169379	Podocyte	0.229555	0.125179	0.148879
DHCR7	ENSG00000172893	Endothelial cell	0.0622572	0.0607903	0.0446221
DHCR7	ENSG00000172893	Epithelial cell of proximal tubule	0.156212	0.159549	0.111963
DHCR7	ENSG00000172893	Glomerular mesangial cell	0.0393919	0.0384615	0.0282336
DHCR7	ENSG00000172893	Kidney cell	0.18293	0.205684	0.131113
DHCR7	ENSG00000172893	Kidney connecting tubule epithelial cell	0.142964	0.211864	0.102468
DHCR7	ENSG00000172893	Kidney epithelial cell	0.169447	0.179517	0.121449
DHCR7	ENSG00000172893	Kidney interstitial cell	0.0301879	0.0299625	0.0216368
DHCR7	ENSG00000172893	Leukocyte	0.0188206	0.0190476	0.0134894
DHCR7	ENSG00000172893	Mesonephric nephron tubule epithelial cell	0.154119	0.145744	0.110463
DHCR7	ENSG00000172893	Podocyte	0.438882	0.224845	0.314563
NRIP1	ENSG00000180530	Endothelial cell	0.121141	0.112462	0.0926821
NRIP1	ENSG00000180530	Epithelial cell of proximal tubule	0.173579	0.175665	0.132801
NRIP1	ENSG00000180530	Glomerular mesangial cell	0.107445	0.102564	0.0822035
NRIP1	ENSG00000180530	Kidney cell	0.109367	0.133021	0.083674
NRIP1	ENSG00000180530	Kidney connecting tubule epithelial cell	0.105692	0.152542	0.0808626
NRIP1	ENSG00000180530	Kidney epithelial cell	0.10906	0.126558	0.0834396
NRIP1	ENSG00000180530	Kidney interstitial cell	0.104832	0.0890553	0.0802045
NRIP1	ENSG00000180530	Leukocyte	0.11607	0.114286	0.0888024
NRIP1	ENSG00000180530	Mesonephric nephron tubule epithelial cell	0.0677122	0.0640478	0.0518051
NRIP1	ENSG00000180530	Podocyte	0.29216	0.160229	0.223525
CEP290	ENSG00000198707	Endothelial cell	0.124365	0.118541	0.0992987
CEP290	ENSG00000198707	Epithelial cell of proximal tubule	0.104992	0.109589	0.0838308
CEP290	ENSG00000198707	Glomerular mesangial cell	0.146381	0.115385	0.116878
CEP290	ENSG00000198707	Kidney cell	0.146815	0.171989	0.117224
CEP290	ENSG00000198707	Kidney connecting tubule epithelial cell	0.0978722	0.135593	0.0781458
CEP290	ENSG00000198707	Kidney epithelial cell	0.136319	0.147586	0.108844
CEP290	ENSG00000198707	Kidney interstitial cell	0.134912	0.118602	0.10772
CEP290	ENSG00000198707	Leukocyte	0.0585026	0.0761905	0.0467112
CEP290	ENSG00000198707	Mesonephric nephron tubule epithelial cell	0.127054	0.119841	0.101446
CEP290	ENSG00000198707	Podocyte	0.175218	0.0979971	0.139902
CCNQ	ENSG00000262919	Endothelial cell	0.15782	0.142857	0.127638
CCNQ	ENSG00000262919	Epithelial cell of proximal tubule	0.093726	0.0991136	0.0758014
CCNQ	ENSG00000262919	Glomerular mesangial cell	0.0961892	0.0897436	0.0777935
CCNQ	ENSG00000262919	Kidney cell	0.121086	0.14855	0.0979287
CCNQ	ENSG00000262919	Kidney connecting tubule epithelial cell	0.1548	0.237288	0.125195
CCNQ	ENSG00000262919	Kidney epithelial cell	0.130458	0.145639	0.105508
CCNQ	ENSG00000262919	Kidney interstitial cell	0.0896419	0.08531	0.0724984
CCNQ	ENSG00000262919	Leukocyte	0.0551041	0.0761905	0.0445657
CCNQ	ENSG00000262919	Mesonephric nephron tubule epithelial cell	0.140249	0.13265	0.113427
CCNQ	ENSG00000262919	Podocyte	0.197394	0.113972	0.159644
ETV4	ENSG00000175832	Endothelial cell	0.0174477	0.0212766	0.0150701
ETV4	ENSG00000175832	Epithelial cell of proximal tubule	0.00657482	0.00644641	0.00567885
ETV4	ENSG00000175832	Glomerular mesangial cell	0.0568607	0.0641026	0.0491121
ETV4	ENSG00000175832	Kidney cell	0.160981	0.15734	0.139044
ETV4	ENSG00000175832	Kidney connecting tubule epithelial cell	0.364419	0.432203	0.314758
ETV4	ENSG00000175832	Kidney epithelial cell	0.168531	0.154984	0.145565
ETV4	ENSG00000175832	Kidney interstitial cell	0.0226791	0.0258011	0.0195886
ETV4	ENSG00000175832	Leukocyte	0.00539293	0.00952381	0.00465802
ETV4	ENSG00000175832	Mesonephric nephron tubule epithelial cell	0.347756	0.271563	0.300367
ETV4	ENSG00000175832	Podocyte	0.0071301	0.00476872	0.00615846
DSTYK	ENSG00000133059	Endothelial cell	0.107653	0.106383	0.0939771
DSTYK	ENSG00000133059	Epithelial cell of proximal tubule	0.083792	0.0878324	0.0731472
DSTYK	ENSG00000133059	Glomerular mesangial cell	0.113596	0.115385	0.099165
DSTYK	ENSG00000133059	Kidney cell	0.134225	0.155875	0.117174
DSTYK	ENSG00000133059	Kidney connecting tubule epithelial cell	0.0950365	0.144068	0.0829633
DSTYK	ENSG00000133059	Kidney epithelial cell	0.115958	0.129283	0.101227
DSTYK	ENSG00000133059	Kidney interstitial cell	0.119123	0.102788	0.10399
DSTYK	ENSG00000133059	Leukocyte	0.0119612	0.0190476	0.0104417
DSTYK	ENSG00000133059	Mesonephric nephron tubule epithelial cell	0.142087	0.130658	0.124036
DSTYK	ENSG00000133059	Podocyte	0.222092	0.123033	0.193878
BBS4	ENSG00000140463	Endothelial cell	0.083606	0.0699088	0.0762121
BBS4	ENSG00000140463	Epithelial cell of proximal tubule	0.115448	0.119259	0.105238
BBS4	ENSG00000140463	Glomerular mesangial cell	0.100243	0.0897436	0.0913776
BBS4	ENSG00000140463	Kidney cell	0.119283	0.139174	0.108734
BBS4	ENSG00000140463	Kidney connecting tubule epithelial cell	0.116289	0.169492	0.106005
BBS4	ENSG00000140463	Kidney epithelial cell	0.122371	0.133567	0.111549
BBS4	ENSG00000140463	Kidney interstitial cell	0.0948557	0.0861423	0.0864669
BBS4	ENSG00000140463	Leukocyte	0.00816045	0.00952381	0.00743876
BBS4	ENSG00000140463	Mesonephric nephron tubule epithelial cell	0.110287	0.104469	0.100533
BBS4	ENSG00000140463	Podocyte	0.226474	0.124702	0.206445
SIX1	ENSG00000126778	Endothelial cell	0.0133959	0.0151976	0.0127545
SIX1	ENSG00000126778	Epithelial cell of proximal tubule	0.00726286	0.00886382	0.00691512
SIX1	ENSG00000126778	Glomerular mesangial cell	0.0113882	0.0128205	0.010843
SIX1	ENSG00000126778	Kidney cell	0.114269	0.123938	0.108798
SIX1	ENSG00000126778	Kidney connecting tubule epithelial cell	0.0499599	0.059322	0.0475679
SIX1	ENSG00000126778	Kidney epithelial cell	0.105388	0.109813	0.100342
SIX1	ENSG00000126778	Kidney interstitial cell	0.0166704	0.0178943	0.0158722
SIX1	ENSG00000126778	Leukocyte	0.0246474	0.0190476	0.0234673
SIX1	ENSG00000126778	Mesonephric nephron tubule epithelial cell	0.589728	0.448904	0.561492
SIX1	ENSG00000126778	Podocyte	0.117578	0.0686695	0.111948
NPHP3	ENSG00000113971	Endothelial cell	0.107225	0.0942249	0.104655
NPHP3	ENSG00000113971	Epithelial cell of proximal tubule	0.116951	0.121676	0.114148
NPHP3	ENSG00000113971	Glomerular mesangial cell	0.0719209	0.0769231	0.0701972
NPHP3	ENSG00000113971	Kidney cell	0.0916222	0.10753	0.0894263
NPHP3	ENSG00000113971	Kidney connecting tubule epithelial cell	0.123519	0.177966	0.120559
NPHP3	ENSG00000113971	Kidney epithelial cell	0.0809412	0.0895639	0.0790013
NPHP3	ENSG00000113971	Kidney interstitial cell	0.101308	0.0886392	0.0988795
NPHP3	ENSG00000113971	Leukocyte	0.00590203	0.00952381	0.00576058
NPHP3	ENSG00000113971	Mesonephric nephron tubule epithelial cell	0.0698681	0.0666097	0.0681936
NPHP3	ENSG00000113971	Podocyte	0.255298	0.1433	0.249179
FRAS1	ENSG00000138759	Endothelial cell	0.0174562	0.0212766	0.0171935
FRAS1	ENSG00000138759	Epithelial cell of proximal tubule	0.203554	0.199033	0.200491
FRAS1	ENSG00000138759	Glomerular mesangial cell	0.0403855	0.0384615	0.0397778
FRAS1	ENSG00000138759	Kidney cell	0.201815	0.218283	0.198778
FRAS1	ENSG00000138759	Kidney connecting tubule epithelial cell	0.120322	0.169492	0.118512
FRAS1	ENSG00000138759	Kidney epithelial cell	0.171544	0.17757	0.168962
FRAS1	ENSG00000138759	Kidney interstitial cell	0.0198151	0.0191427	0.0195169
FRAS1	ENSG00000138759	Leukocyte	0	0	0
FRAS1	ENSG00000138759	Mesonephric nephron tubule epithelial cell	0.0501399	0.049815	0.0493853
FRAS1	ENSG00000138759	Podocyte	0.190246	0.110396	0.187383
HOXA11	ENSG00000005073	Endothelial cell	0.0203681	0.0212766	0.0201102
HOXA11	ENSG00000005073	Epithelial cell of proximal tubule	0.0228672	0.0249799	0.0225776
HOXA11	ENSG00000005073	Glomerular mesangial cell	0.116274	0.102564	0.114802
HOXA11	ENSG00000005073	Kidney cell	0.0739243	0.0878992	0.072988
HOXA11	ENSG00000005073	Kidney connecting tubule epithelial cell	0.0592845	0.0762712	0.0585337
HOXA11	ENSG00000005073	Kidney epithelial cell	0.0746689	0.078271	0.0737233
HOXA11	ENSG00000005073	Kidney interstitial cell	0.265139	0.209738	0.261781
HOXA11	ENSG00000005073	Leukocyte	0	0	0
HOXA11	ENSG00000005073	Mesonephric nephron tubule epithelial cell	0.334604	0.274694	0.330366
HOXA11	ENSG00000005073	Podocyte	0.0456971	0.0293276	0.0451184
CRKL	ENSG00000099942	Endothelial cell	0.0777796	0.0759878	0.0784726
CRKL	ENSG00000099942	Epithelial cell of proximal tubule	0.107619	0.116035	0.108578
CRKL	ENSG00000099942	Glomerular mesangial cell	0.064552	0.0641026	0.0651272
CRKL	ENSG00000099942	Kidney cell	0.112538	0.135658	0.11354
CRKL	ENSG00000099942	Kidney connecting tubule epithelial cell	0.0756809	0.118644	0.0763553
CRKL	ENSG00000099942	Kidney epithelial cell	0.097318	0.112928	0.0981852
CRKL	ENSG00000099942	Kidney interstitial cell	0.0726876	0.0669996	0.0733352
CRKL	ENSG00000099942	Leukocyte	0.0615082	0.0761905	0.0620563
CRKL	ENSG00000099942	Mesonephric nephron tubule epithelial cell	0.137293	0.131512	0.138517
CRKL	ENSG00000099942	Podocyte	0.184192	0.103481	0.185833
ROBO1	ENSG00000169855	Endothelial cell	0.145796	0.121581	0.153838
ROBO1	ENSG00000169855	Epithelial cell of proximal tubule	0.0446214	0.0507655	0.0470826
ROBO1	ENSG00000169855	Glomerular mesangial cell	0.114549	0.115385	0.120868
ROBO1	ENSG00000169855	Kidney cell	0.072407	0.0873132	0.0764009
ROBO1	ENSG00000169855	Kidney connecting tubule epithelial cell	0.0314136	0.0508475	0.0331463
ROBO1	ENSG00000169855	Kidney epithelial cell	0.0678569	0.0743769	0.0715998
ROBO1	ENSG00000169855	Kidney interstitial cell	0.0838693	0.0778194	0.0884954
ROBO1	ENSG00000169855	Leukocyte	0.0245313	0.0190476	0.0258844
ROBO1	ENSG00000169855	Mesonephric nephron tubule epithelial cell	0.134224	0.123541	0.141627
ROBO1	ENSG00000169855	Podocyte	0.228456	0.126609	0.241058
FREM1	ENSG00000164946	Endothelial cell	0.0171226	0.0212766	0.019037
FREM1	ENSG00000164946	Epithelial cell of proximal tubule	0.159122	0.157937	0.176912
FREM1	ENSG00000164946	Glomerular mesangial cell	0.0454632	0.0512821	0.0505462
FREM1	ENSG00000164946	Kidney cell	0.125754	0.142104	0.139814
FREM1	ENSG00000164946	Kidney connecting tubule epithelial cell	0.100602	0.135593	0.11185
FREM1	ENSG00000164946	Kidney epithelial cell	0.121901	0.134735	0.13553
FREM1	ENSG00000164946	Kidney interstitial cell	0.26705	0.209738	0.296907
FREM1	ENSG00000164946	Leukocyte	0	0	0
FREM1	ENSG00000164946	Mesonephric nephron tubule epithelial cell	0.0381157	0.0375747	0.0423772
FREM1	ENSG00000164946	Podocyte	0.0243083	0.0171674	0.0270261
EYA1	ENSG00000104313	Endothelial cell	0.00528301	0.00607903	0.00600369
EYA1	ENSG00000104313	Epithelial cell of proximal tubule	0.0141445	0.0169218	0.016074
EYA1	ENSG00000104313	Glomerular mesangial cell	0.0166557	0.0128205	0.0189277
EYA1	ENSG00000104313	Kidney cell	0.067407	0.0788163	0.0766023
EYA1	ENSG00000104313	Kidney connecting tubule epithelial cell	0.0626279	0.059322	0.0711713
EYA1	ENSG00000104313	Kidney epithelial cell	0.0688048	0.0673676	0.0781908
EYA1	ENSG00000104313	Kidney interstitial cell	0.0128838	0.0145651	0.0146413
EYA1	ENSG00000104313	Leukocyte	0.0051316	0.00952381	0.00583162
EYA1	ENSG00000104313	Mesonephric nephron tubule epithelial cell	0.591467	0.432109	0.672152
EYA1	ENSG00000104313	Podocyte	0.0355555	0.0226514	0.0404058
SALL1	ENSG00000103449	Endothelial cell	0.00775963	0.00911854	0.00886815
SALL1	ENSG00000103449	Epithelial cell of proximal tubule	0.136147	0.134569	0.155596
SALL1	ENSG00000103449	Glomerular mesangial cell	0	0	0
SALL1	ENSG00000103449	Kidney cell	0.174559	0.196308	0.199497
SALL1	ENSG00000103449	Kidney connecting tubule epithelial cell	0.0587538	0.0762712	0.0671472
SALL1	ENSG00000103449	Kidney epithelial cell	0.132862	0.138629	0.151842
SALL1	ENSG00000103449	Kidney interstitial cell	0.0243855	0.0253849	0.0278692
SALL1	ENSG00000103449	Leukocyte	0	0	0
SALL1	ENSG00000103449	Mesonephric nephron tubule epithelial cell	0.288277	0.241389	0.32946
SALL1	ENSG00000103449	Podocyte	0.0522554	0.0326657	0.0597204
MKS1	ENSG00000011143	Endothelial cell	0.0294099	0.0303951	0.0336548
MKS1	ENSG00000011143	Epithelial cell of proximal tubule	0.086821	0.0926672	0.0993524
MKS1	ENSG00000011143	Glomerular mesangial cell	0.108205	0.115385	0.123823
MKS1	ENSG00000011143	Kidney cell	0.130722	0.152066	0.149589
MKS1	ENSG00000011143	Kidney connecting tubule epithelial cell	0.111743	0.161017	0.127872
MKS1	ENSG00000011143	Kidney epithelial cell	0.104156	0.11215	0.119189
MKS1	ENSG00000011143	Kidney interstitial cell	0.0529395	0.048273	0.0605806
MKS1	ENSG00000011143	Leukocyte	0.0159754	0.0190476	0.0182812
MKS1	ENSG00000011143	Mesonephric nephron tubule epithelial cell	0.122702	0.113863	0.140412
MKS1	ENSG00000011143	Podocyte	0.111196	0.065093	0.127245
FGFR2	ENSG00000066468	Endothelial cell	0.00954185	0.0121581	0.0113151
FGFR2	ENSG00000066468	Epithelial cell of proximal tubule	0.136792	0.138598	0.162213
FGFR2	ENSG00000066468	Glomerular mesangial cell	0.0181592	0.0128205	0.0215338
FGFR2	ENSG00000066468	Kidney cell	0.0991726	0.117785	0.117602
FGFR2	ENSG00000066468	Kidney connecting tubule epithelial cell	0.179339	0.237288	0.212667
FGFR2	ENSG00000066468	Kidney epithelial cell	0.117555	0.131231	0.139401
FGFR2	ENSG00000066468	Kidney interstitial cell	0.102567	0.0873908	0.121628
FGFR2	ENSG00000066468	Leukocyte	0.00590203	0.00952381	0.00699884
FGFR2	ENSG00000066468	Mesonephric nephron tubule epithelial cell	0.141809	0.126388	0.168163
FGFR2	ENSG00000066468	Podocyte	0.0324484	0.020267	0.0384785
SIX5	ENSG00000177045	Endothelial cell	0.0486134	0.0486322	0.0587932
SIX5	ENSG00000177045	Epithelial cell of proximal tubule	0.0350032	0.0386785	0.0423331
SIX5	ENSG00000177045	Glomerular mesangial cell	0.0688714	0.0641026	0.0832934
SIX5	ENSG00000177045	Kidney cell	0.0842901	0.100498	0.101941
SIX5	ENSG00000177045	Kidney connecting tubule epithelial cell	0.0897531	0.127119	0.108548
SIX5	ENSG00000177045	Kidney epithelial cell	0.0703397	0.0767134	0.0850691
SIX5	ENSG00000177045	Kidney interstitial cell	0.0742085	0.0707449	0.0897482
SIX5	ENSG00000177045	Leukocyte	0.00488788	0.00952381	0.00591142
SIX5	ENSG00000177045	Mesonephric nephron tubule epithelial cell	0.136832	0.126957	0.165485
SIX5	ENSG00000177045	Podocyte	0.214054	0.121602	0.258878
BBS2	ENSG00000125124	Endothelial cell	0.0510163	0.0455927	0.0639704
BBS2	ENSG00000125124	Epithelial cell of proximal tubule	0.0929174	0.0991136	0.116511
BBS2	ENSG00000125124	Glomerular mesangial cell	0.0460426	0.0512821	0.0577339
BBS2	ENSG00000125124	Kidney cell	0.104751	0.121008	0.13135
BBS2	ENSG00000125124	Kidney connecting tubule epithelial cell	0.0970294	0.127119	0.121667
BBS2	ENSG00000125124	Kidney epithelial cell	0.110975	0.126168	0.139154
BBS2	ENSG00000125124	Kidney interstitial cell	0.0551386	0.0503537	0.0691396
BBS2	ENSG00000125124	Leukocyte	0	0	0
BBS2	ENSG00000125124	Mesonephric nephron tubule epithelial cell	0.105156	0.0982067	0.131857
BBS2	ENSG00000125124	Podocyte	0.134471	0.0789223	0.168616
TMEM67	ENSG00000164953	Endothelial cell	0.0992742	0.0881459	0.128079
TMEM67	ENSG00000164953	Epithelial cell of proximal tubule	0.059937	0.0644641	0.0773282
TMEM67	ENSG00000164953	Glomerular mesangial cell	0.109211	0.102564	0.140899
TMEM67	ENSG00000164953	Kidney cell	0.0707228	0.0893642	0.0912435
TMEM67	ENSG00000164953	Kidney connecting tubule epithelial cell	0.099302	0.144068	0.128115
TMEM67	ENSG00000164953	Kidney epithelial cell	0.0847678	0.0950156	0.109364
TMEM67	ENSG00000164953	Kidney interstitial cell	0.0515912	0.0474407	0.0665607
TMEM67	ENSG00000164953	Leukocyte	0.0198217	0.0285714	0.0255731
TMEM67	ENSG00000164953	Mesonephric nephron tubule epithelial cell	0.0924206	0.0851124	0.119237
TMEM67	ENSG00000164953	Podocyte	0.0880516	0.0495947	0.1136
DYNC2H1	ENSG00000187240	Endothelial cell	0.0568287	0.0486322	0.0747934
DYNC2H1	ENSG00000187240	Epithelial cell of proximal tubule	0.104202	0.112006	0.137143
DYNC2H1	ENSG00000187240	Glomerular mesangial cell	0.0935018	0.0897436	0.12306
DYNC2H1	ENSG00000187240	Kidney cell	0.0866566	0.103135	0.114051
DYNC2H1	ENSG00000187240	Kidney connecting tubule epithelial cell	0.075568	0.0932203	0.0994566
DYNC2H1	ENSG00000187240	Kidney epithelial cell	0.0912229	0.0985202	0.12006
DYNC2H1	ENSG00000187240	Kidney interstitial cell	0.0869204	0.0757387	0.114398
DYNC2H1	ENSG00000187240	Leukocyte	0	0	0
DYNC2H1	ENSG00000187240	Mesonephric nephron tubule epithelial cell	0.07643	0.0708796	0.100591
DYNC2H1	ENSG00000187240	Podocyte	0.0884785	0.0505484	0.116448
SLIT2	ENSG00000145147	Endothelial cell	0.0357532	0.0334347	0.0485561
SLIT2	ENSG00000145147	Epithelial cell of proximal tubule	0.0402252	0.0419017	0.0546296
SLIT2	ENSG00000145147	Glomerular mesangial cell	0.0280439	0.025641	0.0380862
SLIT2	ENSG00000145147	Kidney cell	0.0693474	0.0858482	0.0941803
SLIT2	ENSG00000145147	Kidney connecting tubule epithelial cell	0.271298	0.355932	0.368447
SLIT2	ENSG00000145147	Kidney epithelial cell	0.131334	0.128115	0.178364
SLIT2	ENSG00000145147	Kidney interstitial cell	0.0579915	0.0491053	0.0787578
SLIT2	ENSG00000145147	Leukocyte	0.00687633	0.00952381	0.00933869
SLIT2	ENSG00000145147	Mesonephric nephron tubule epithelial cell	0.0605103	0.0592087	0.0821786
SLIT2	ENSG00000145147	Podocyte	0.0349467	0.0207439	0.0474608
BBS7	ENSG00000138686	Endothelial cell	0.0735035	0.0699088	0.103939
BBS7	ENSG00000138686	Epithelial cell of proximal tubule	0.035146	0.0378727	0.049699
BBS7	ENSG00000138686	Glomerular mesangial cell	0.156	0.153846	0.220595
BBS7	ENSG00000138686	Kidney cell	0.0758528	0.0928802	0.107261
BBS7	ENSG00000138686	Kidney connecting tubule epithelial cell	0.0682709	0.0932203	0.0965399
BBS7	ENSG00000138686	Kidney epithelial cell	0.0630064	0.0735981	0.0890955
BBS7	ENSG00000138686	Kidney interstitial cell	0.058485	0.0561798	0.082702
BBS7	ENSG00000138686	Leukocyte	0.0330493	0.047619	0.046734
BBS7	ENSG00000138686	Mesonephric nephron tubule epithelial cell	0.072562	0.0714489	0.102608
BBS7	ENSG00000138686	Podocyte	0.0713017	0.0414878	0.100826
CC2D2A	ENSG00000048342	Endothelial cell	0.0342924	0.0334347	0.0488839
CC2D2A	ENSG00000048342	Epithelial cell of proximal tubule	0.14062	0.14585	0.200454
CC2D2A	ENSG00000048342	Glomerular mesangial cell	0.039695	0.025641	0.0565853
CC2D2A	ENSG00000048342	Kidney cell	0.0882175	0.103428	0.125754
CC2D2A	ENSG00000048342	Kidney connecting tubule epithelial cell	0.0644179	0.110169	0.0918278
CC2D2A	ENSG00000048342	Kidney epithelial cell	0.0868117	0.095405	0.12375
CC2D2A	ENSG00000048342	Kidney interstitial cell	0.0732487	0.0678319	0.104416
CC2D2A	ENSG00000048342	Leukocyte	0	0	0
CC2D2A	ENSG00000048342	Mesonephric nephron tubule epithelial cell	0.0536153	0.0518076	0.0764286
CC2D2A	ENSG00000048342	Podocyte	0.120589	0.0684311	0.1719
PKD2	ENSG00000118762	Endothelial cell	0.0584773	0.0516717	0.0847812
PKD2	ENSG00000118762	Epithelial cell of proximal tubule	0.0883299	0.089444	0.128062
PKD2	ENSG00000118762	Glomerular mesangial cell	0.0455734	0.0512821	0.066073
PKD2	ENSG00000118762	Kidney cell	0.0775395	0.0975681	0.112418
PKD2	ENSG00000118762	Kidney connecting tubule epithelial cell	0.10296	0.144068	0.149273
PKD2	ENSG00000118762	Kidney epithelial cell	0.076191	0.086838	0.110463
PKD2	ENSG00000118762	Kidney interstitial cell	0.0872253	0.0786517	0.12646
PKD2	ENSG00000118762	Leukocyte	0	0	0
PKD2	ENSG00000118762	Mesonephric nephron tubule epithelial cell	0.0573947	0.0563621	0.0832117
PKD2	ENSG00000118762	Podocyte	0.0960527	0.0560324	0.139259
CTU2	ENSG00000174177	Endothelial cell	0.0839529	0.0820669	0.12635
CTU2	ENSG00000174177	Epithelial cell of proximal tubule	0.0520372	0.0531829	0.0783165
CTU2	ENSG00000174177	Glomerular mesangial cell	0.0958347	0.102564	0.144232
CTU2	ENSG00000174177	Kidney cell	0.0782213	0.0952241	0.117724
CTU2	ENSG00000174177	Kidney connecting tubule epithelial cell	0.0489977	0.0762712	0.073742
CTU2	ENSG00000174177	Kidney epithelial cell	0.07136	0.0821651	0.107397
CTU2	ENSG00000174177	Kidney interstitial cell	0.062295	0.0582605	0.0937545
CTU2	ENSG00000174177	Leukocyte	0.0124712	0.0190476	0.0187693
CTU2	ENSG00000174177	Mesonephric nephron tubule epithelial cell	0.0800907	0.07885	0.120537
CTU2	ENSG00000174177	Podocyte	0.0791871	0.046495	0.119177
SIX2	ENSG00000170577	Endothelial cell	0.00697568	0.00607903	0.0105945
SIX2	ENSG00000170577	Epithelial cell of proximal tubule	0.00792851	0.00886382	0.0120416
SIX2	ENSG00000170577	Glomerular mesangial cell	0	0	0
SIX2	ENSG00000170577	Kidney cell	0.0341776	0.0427776	0.051908
SIX2	ENSG00000170577	Kidney connecting tubule epithelial cell	0.0400197	0.0508475	0.0607808
SIX2	ENSG00000170577	Kidney epithelial cell	0.0388677	0.0393302	0.0590311
SIX2	ENSG00000170577	Kidney interstitial cell	0.0129282	0.0149813	0.019635
SIX2	ENSG00000170577	Leukocyte	0.0176904	0.0190476	0.0268676
SIX2	ENSG00000170577	Mesonephric nephron tubule epithelial cell	0.41638	0.337034	0.632387
SIX2	ENSG00000170577	Podocyte	0.0834584	0.0500715	0.126754
IFT122	ENSG00000163913	Endothelial cell	0.0702334	0.0699088	0.111079
IFT122	ENSG00000163913	Epithelial cell of proximal tubule	0.0810545	0.0870266	0.128193
IFT122	ENSG00000163913	Glomerular mesangial cell	0.0300868	0.0384615	0.0475842
IFT122	ENSG00000163913	Kidney cell	0.0833326	0.102842	0.131796
IFT122	ENSG00000163913	Kidney connecting tubule epithelial cell	0.100981	0.144068	0.159707
IFT122	ENSG00000163913	Kidney epithelial cell	0.0713916	0.0806075	0.11291
IFT122	ENSG00000163913	Kidney interstitial cell	0.0392484	0.037037	0.0620738
IFT122	ENSG00000163913	Leukocyte	0.0290739	0.047619	0.0459822
IFT122	ENSG00000163913	Mesonephric nephron tubule epithelial cell	0.0540855	0.0546541	0.0855397
IFT122	ENSG00000163913	Podocyte	0.0727985	0.0419647	0.115135
SKI	ENSG00000157933	Endothelial cell	0.111029	0.103343	0.176594
SKI	ENSG00000157933	Epithelial cell of proximal tubule	0.0817346	0.0910556	0.13
SKI	ENSG00000157933	Glomerular mesangial cell	0.0587215	0.0512821	0.0933974
SKI	ENSG00000157933	Kidney cell	0.0604289	0.0764723	0.0961131
SKI	ENSG00000157933	Kidney connecting tubule epithelial cell	0.0463507	0.0762712	0.0737215
SKI	ENSG00000157933	Kidney epithelial cell	0.0533364	0.0634735	0.0848324
SKI	ENSG00000157933	Kidney interstitial cell	0.0825277	0.0749064	0.131262
SKI	ENSG00000157933	Leukocyte	0.0281029	0.0380952	0.0446981
SKI	ENSG00000157933	Mesonephric nephron tubule epithelial cell	0.041655	0.0412753	0.0662529
SKI	ENSG00000157933	Podocyte	0.06484	0.0381497	0.103129
AGTR1	ENSG00000144891	Endothelial cell	0.00964542	0.00911854	0.0158504
AGTR1	ENSG00000144891	Epithelial cell of proximal tubule	0.00196128	0.00241741	0.00322298
AGTR1	ENSG00000144891	Glomerular mesangial cell	0.356059	0.269231	0.585114
AGTR1	ENSG00000144891	Kidney cell	0.00242392	0.00351597	0.00398324
AGTR1	ENSG00000144891	Kidney connecting tubule epithelial cell	0.00453763	0.00847458	0.00745672
AGTR1	ENSG00000144891	Kidney epithelial cell	0.0056372	0.00584112	0.00926366
AGTR1	ENSG00000144891	Kidney interstitial cell	0.222551	0.169372	0.36572
AGTR1	ENSG00000144891	Leukocyte	0	0	0
AGTR1	ENSG00000144891	Mesonephric nephron tubule epithelial cell	0.00436737	0.00370054	0.00717694
AGTR1	ENSG00000144891	Podocyte	0.00134609	0.00119218	0.00221204
FREM2	ENSG00000150893	Endothelial cell	0.00906999	0.0121581	0.0149746
FREM2	ENSG00000150893	Epithelial cell of proximal tubule	0.0853781	0.0910556	0.14096
FREM2	ENSG00000150893	Glomerular mesangial cell	0.0167129	0.0128205	0.0275931
FREM2	ENSG00000150893	Kidney cell	0.0948819	0.10167	0.156651
FREM2	ENSG00000150893	Kidney connecting tubule epithelial cell	0.0653637	0.101695	0.107916
FREM2	ENSG00000150893	Kidney epithelial cell	0.0529961	0.0607477	0.0874971
FREM2	ENSG00000150893	Kidney interstitial cell	0.00240827	0.00291303	0.00397607
FREM2	ENSG00000150893	Leukocyte	0.0161432	0.0190476	0.0266526
FREM2	ENSG00000150893	Mesonephric nephron tubule epithelial cell	0.0165796	0.0179334	0.0273731
FREM2	ENSG00000150893	Podocyte	0.246156	0.135193	0.406406
IFT80	ENSG00000068885	Endothelial cell	0.0640995	0.0577508	0.108221
IFT80	ENSG00000068885	Epithelial cell of proximal tubule	0.0388376	0.0410959	0.0655708
IFT80	ENSG00000068885	Glomerular mesangial cell	0.0488436	0.0512821	0.0824644
IFT80	ENSG00000068885	Kidney cell	0.0857382	0.103428	0.144755
IFT80	ENSG00000068885	Kidney connecting tubule epithelial cell	0.0455493	0.0677966	0.0769025
IFT80	ENSG00000068885	Kidney epithelial cell	0.0760867	0.0856698	0.12846
IFT80	ENSG00000068885	Kidney interstitial cell	0.0570579	0.051186	0.0963329
IFT80	ENSG00000068885	Leukocyte	0.00816045	0.00952381	0.0137776
IFT80	ENSG00000068885	Mesonephric nephron tubule epithelial cell	0.0853933	0.0814119	0.144173
IFT80	ENSG00000068885	Podocyte	0.082533	0.0488794	0.139343
PKD1	ENSG00000008710	Endothelial cell	0.082338	0.0851064	0.142376
PKD1	ENSG00000008710	Epithelial cell of proximal tubule	0.0436302	0.0475423	0.0754441
PKD1	ENSG00000008710	Glomerular mesangial cell	0.0566112	0.0512821	0.0978904
PKD1	ENSG00000008710	Kidney cell	0.0449223	0.0553765	0.0776783
PKD1	ENSG00000008710	Kidney connecting tubule epithelial cell	0.049968	0.0762712	0.0864031
PKD1	ENSG00000008710	Kidney epithelial cell	0.036789	0.0478972	0.0636144
PKD1	ENSG00000008710	Kidney interstitial cell	0.068063	0.0628381	0.117693
PKD1	ENSG00000008710	Leukocyte	0.0331797	0.0380952	0.0573733
PKD1	ENSG00000008710	Mesonephric nephron tubule epithelial cell	0.0439423	0.0435525	0.0759836
PKD1	ENSG00000008710	Podocyte	0.118869	0.0662852	0.205544
CHRM3	ENSG00000133019	Endothelial cell	0.424957	0.331307	0.745785
CHRM3	ENSG00000133019	Epithelial cell of proximal tubule	0.00919184	0.0104754	0.0161314
CHRM3	ENSG00000133019	Glomerular mesangial cell	0.102902	0.0897436	0.18059
CHRM3	ENSG00000133019	Kidney cell	0.00924442	0.0111339	0.0162237
CHRM3	ENSG00000133019	Kidney connecting tubule epithelial cell	0	0	0
CHRM3	ENSG00000133019	Kidney epithelial cell	0.00406122	0.00545171	0.0071273
CHRM3	ENSG00000133019	Kidney interstitial cell	0.0158733	0.0129005	0.0278572
CHRM3	ENSG00000133019	Leukocyte	0	0	0
CHRM3	ENSG00000133019	Mesonephric nephron tubule epithelial cell	0.00222941	0.00256191	0.00391255
CHRM3	ENSG00000133019	Podocyte	0.00135203	0.000953743	0.00237276
BCOR	ENSG00000183337	Endothelial cell	0.0706628	0.0699088	0.126645
BCOR	ENSG00000183337	Epithelial cell of proximal tubule	0.0546593	0.0547945	0.0979631
BCOR	ENSG00000183337	Glomerular mesangial cell	0.01571	0.0128205	0.0281562
BCOR	ENSG00000183337	Kidney cell	0.0546398	0.0697334	0.0979281
BCOR	ENSG00000183337	Kidney connecting tubule epithelial cell	0.0329143	0.0508475	0.0589906
BCOR	ENSG00000183337	Kidney epithelial cell	0.059848	0.0689252	0.107263
BCOR	ENSG00000183337	Kidney interstitial cell	0.0471492	0.0432792	0.0845031
BCOR	ENSG00000183337	Leukocyte	0.115171	0.114286	0.206415
BCOR	ENSG00000183337	Mesonephric nephron tubule epithelial cell	0.0513298	0.0509536	0.0919959
BCOR	ENSG00000183337	Podocyte	0.0558739	0.0319504	0.10014
GFRA1	ENSG00000151892	Endothelial cell	0.0365323	0.0364742	0.0688593
GFRA1	ENSG00000151892	Epithelial cell of proximal tubule	0.00362493	0.00483481	0.0068326
GFRA1	ENSG00000151892	Glomerular mesangial cell	0.0405815	0.0384615	0.0764917
GFRA1	ENSG00000151892	Kidney cell	0.0247716	0.0319367	0.0466918
GFRA1	ENSG00000151892	Kidney connecting tubule epithelial cell	0.144518	0.194915	0.2724
GFRA1	ENSG00000151892	Kidney epithelial cell	0.026268	0.0307632	0.0495123
GFRA1	ENSG00000151892	Kidney interstitial cell	0.0208421	0.0216396	0.039285
GFRA1	ENSG00000151892	Leukocyte	0	0	0
GFRA1	ENSG00000151892	Mesonephric nephron tubule epithelial cell	0.227421	0.189582	0.428663
GFRA1	ENSG00000151892	Podocyte	0.00597618	0.00453028	0.0112644
BBS10	ENSG00000179941	Endothelial cell	0.0333697	0.0303951	0.0688442
BBS10	ENSG00000179941	Epithelial cell of proximal tubule	0.0489821	0.0499597	0.101054
BBS10	ENSG00000179941	Glomerular mesangial cell	0.0656345	0.0512821	0.135409
BBS10	ENSG00000179941	Kidney cell	0.0511759	0.0597715	0.10558
BBS10	ENSG00000179941	Kidney connecting tubule epithelial cell	0.0379275	0.059322	0.0782472
BBS10	ENSG00000179941	Kidney epithelial cell	0.0601979	0.0650312	0.124193
BBS10	ENSG00000179941	Kidney interstitial cell	0.0290734	0.0245526	0.0599806
BBS10	ENSG00000179941	Leukocyte	0.0123655	0.00952381	0.0255109
BBS10	ENSG00000179941	Mesonephric nephron tubule epithelial cell	0.0565033	0.0529462	0.11657
BBS10	ENSG00000179941	Podocyte	0.0894837	0.0517406	0.184612
LRIG2	ENSG00000198799	Endothelial cell	0.0424892	0.0395137	0.0901156
LRIG2	ENSG00000198799	Epithelial cell of proximal tubule	0.0564061	0.0620467	0.119632
LRIG2	ENSG00000198799	Glomerular mesangial cell	0.0122073	0.0128205	0.0258906
LRIG2	ENSG00000198799	Kidney cell	0.0773051	0.0890712	0.163957
LRIG2	ENSG00000198799	Kidney connecting tubule epithelial cell	0.0373477	0.059322	0.0792109
LRIG2	ENSG00000198799	Kidney epithelial cell	0.0643463	0.0708723	0.136473
LRIG2	ENSG00000198799	Kidney interstitial cell	0.0424681	0.0378693	0.0900709
LRIG2	ENSG00000198799	Leukocyte	0.0113469	0.0190476	0.0240658
LRIG2	ENSG00000198799	Mesonephric nephron tubule epithelial cell	0.0515682	0.0495303	0.109371
LRIG2	ENSG00000198799	Podocyte	0.0760114	0.0457797	0.161213
WDR19	ENSG00000157796	Endothelial cell	0.0278221	0.0273556	0.0656618
WDR19	ENSG00000157796	Epithelial cell of proximal tubule	0.0546519	0.0588235	0.128982
WDR19	ENSG00000157796	Glomerular mesangial cell	0.0283754	0.025641	0.0669677
WDR19	ENSG00000157796	Kidney cell	0.0655932	0.0840902	0.154804
WDR19	ENSG00000157796	Kidney connecting tubule epithelial cell	0.043423	0.0677966	0.102481
WDR19	ENSG00000157796	Kidney epithelial cell	0.0488409	0.0580218	0.115267
WDR19	ENSG00000157796	Kidney interstitial cell	0.0273288	0.0253849	0.0644976
WDR19	ENSG00000157796	Leukocyte	0	0	0
WDR19	ENSG00000157796	Mesonephric nephron tubule epithelial cell	0.0550814	0.0538002	0.129995
WDR19	ENSG00000157796	Podocyte	0.0726014	0.041011	0.171344
FAT4	ENSG00000196159	Endothelial cell	0.0767523	0.0729483	0.182128
FAT4	ENSG00000196159	Epithelial cell of proximal tubule	0.0292945	0.0290089	0.0695141
FAT4	ENSG00000196159	Glomerular mesangial cell	0.0587812	0.0512821	0.139484
FAT4	ENSG00000196159	Kidney cell	0.0357237	0.0445356	0.0847702
FAT4	ENSG00000196159	Kidney connecting tubule epithelial cell	0	0	0
FAT4	ENSG00000196159	Kidney epithelial cell	0.0390319	0.0420561	0.0926203
FAT4	ENSG00000196159	Kidney interstitial cell	0.120691	0.101124	0.286391
FAT4	ENSG00000196159	Leukocyte	0.00848584	0.00952381	0.0201364
FAT4	ENSG00000196159	Mesonephric nephron tubule epithelial cell	0.0209353	0.0213493	0.0496783
FAT4	ENSG00000196159	Podocyte	0.0317231	0.0190749	0.0752769
INPP5E	ENSG00000148384	Endothelial cell	0.0407661	0.0425532	0.0988201
INPP5E	ENSG00000148384	Epithelial cell of proximal tubule	0.0287835	0.0306205	0.0697734
INPP5E	ENSG00000148384	Glomerular mesangial cell	0.0509814	0.0512821	0.123583
INPP5E	ENSG00000148384	Kidney cell	0.0547982	0.0688544	0.132835
INPP5E	ENSG00000148384	Kidney connecting tubule epithelial cell	0.0448714	0.0677966	0.108772
INPP5E	ENSG00000148384	Kidney epithelial cell	0.0369669	0.0412773	0.0896105
INPP5E	ENSG00000148384	Kidney interstitial cell	0.0262855	0.0241365	0.063718
INPP5E	ENSG00000148384	Leukocyte	0.00404835	0.00952381	0.0098135
INPP5E	ENSG00000148384	Mesonephric nephron tubule epithelial cell	0.0551052	0.0506689	0.133579
INPP5E	ENSG00000148384	Podocyte	0.069922	0.0391035	0.169496
RPGRIP1L	ENSG00000103494	Endothelial cell	0.0115082	0.0151976	0.0283463
RPGRIP1L	ENSG00000103494	Epithelial cell of proximal tubule	0.0637269	0.0717164	0.156969
RPGRIP1L	ENSG00000103494	Glomerular mesangial cell	0.0543977	0.0512821	0.13399
RPGRIP1L	ENSG00000103494	Kidney cell	0.056163	0.0697334	0.138338
RPGRIP1L	ENSG00000103494	Kidney connecting tubule epithelial cell	0.065328	0.101695	0.160912
RPGRIP1L	ENSG00000103494	Kidney epithelial cell	0.0433169	0.0510125	0.106696
RPGRIP1L	ENSG00000103494	Kidney interstitial cell	0.0369851	0.0337079	0.0910997
RPGRIP1L	ENSG00000103494	Leukocyte	0.00590203	0.00952381	0.0145376
RPGRIP1L	ENSG00000103494	Mesonephric nephron tubule epithelial cell	0.0370024	0.0384287	0.0911422
RPGRIP1L	ENSG00000103494	Podocyte	0.0316547	0.0188364	0.0779701
BNC2	ENSG00000173068	Endothelial cell	0.00268023	0.00303951	0.00713783
BNC2	ENSG00000173068	Epithelial cell of proximal tubule	0.0944913	0.102337	0.251644
BNC2	ENSG00000173068	Glomerular mesangial cell	0	0	0
BNC2	ENSG00000173068	Kidney cell	0.0476917	0.0550835	0.12701
BNC2	ENSG00000173068	Kidney connecting tubule epithelial cell	0.00384575	0.00847458	0.0102418
BNC2	ENSG00000173068	Kidney epithelial cell	0.036156	0.0420561	0.0962887
BNC2	ENSG00000173068	Kidney interstitial cell	0.0611967	0.0545152	0.162976
BNC2	ENSG00000173068	Leukocyte	0.0473816	0.0571429	0.126184
BNC2	ENSG00000173068	Mesonephric nephron tubule epithelial cell	0.0155342	0.0159408	0.0413698
BNC2	ENSG00000173068	Podocyte	0.0665187	0.0393419	0.177149
SOX17	ENSG00000164736	Endothelial cell	0.366745	0.273556	0.98276
SOX17	ENSG00000164736	Epithelial cell of proximal tubule	0	0	0
SOX17	ENSG00000164736	Glomerular mesangial cell	0	0	0
SOX17	ENSG00000164736	Kidney cell	0.00147426	0.00175798	0.00395053
SOX17	ENSG00000164736	Kidney connecting tubule epithelial cell	0	0	0
SOX17	ENSG00000164736	Kidney epithelial cell	0.00105106	0.00116822	0.0028165
SOX17	ENSG00000164736	Kidney interstitial cell	0.00273118	0.00249688	0.00731867
SOX17	ENSG00000164736	Leukocyte	0	0	0
SOX17	ENSG00000164736	Mesonephric nephron tubule epithelial cell	0.000757122	0.000853971	0.00202884
SOX17	ENSG00000164736	Podocyte	0.000420011	0.000238436	0.00112549
AGT	ENSG00000135744	Endothelial cell	0.00273307	0.00303951	0.00735983
AGT	ENSG00000135744	Epithelial cell of proximal tubule	0.292625	0.26108	0.788003
AGT	ENSG00000135744	Glomerular mesangial cell	0.0137386	0.0128205	0.0369965
AGT	ENSG00000135744	Kidney cell	0.028931	0.0304717	0.0779076
AGT	ENSG00000135744	Kidney connecting tubule epithelial cell	0	0	0
AGT	ENSG00000135744	Kidney epithelial cell	0.00786699	0.00934579	0.0211849
AGT	ENSG00000135744	Kidney interstitial cell	0.00471006	0.00374532	0.0126836
AGT	ENSG00000135744	Leukocyte	0.0178533	0.00952381	0.0480768
AGT	ENSG00000135744	Mesonephric nephron tubule epithelial cell	0.00121567	0.00113863	0.00327366
AGT	ENSG00000135744	Podocyte	0.00167624	0.000953743	0.00451392
BBS9	ENSG00000122507	Endothelial cell	0.0240412	0.0243161	0.0851181
BBS9	ENSG00000122507	Epithelial cell of proximal tubule	0.0322303	0.0354553	0.114112
BBS9	ENSG00000122507	Glomerular mesangial cell	0.0347011	0.0384615	0.12286
BBS9	ENSG00000122507	Kidney cell	0.0343887	0.0430706	0.121754
BBS9	ENSG00000122507	Kidney connecting tubule epithelial cell	0.0138634	0.0254237	0.0490833
BBS9	ENSG00000122507	Kidney epithelial cell	0.0292573	0.0342679	0.103586
BBS9	ENSG00000122507	Kidney interstitial cell	0.029959	0.0274657	0.10607
BBS9	ENSG00000122507	Leukocyte	0.0114875	0.00952381	0.0406717
BBS9	ENSG00000122507	Mesonephric nephron tubule epithelial cell	0.0327261	0.0333049	0.115867
BBS9	ENSG00000122507	Podocyte	0.0397905	0.0233667	0.140879
WDR35	ENSG00000118965	Endothelial cell	0.00667473	0.00607903	0.0240138
WDR35	ENSG00000118965	Epithelial cell of proximal tubule	0.0436588	0.0459307	0.157072
WDR35	ENSG00000118965	Glomerular mesangial cell	0.0324731	0.0384615	0.116829
WDR35	ENSG00000118965	Kidney cell	0.0362729	0.0445356	0.1305
WDR35	ENSG00000118965	Kidney connecting tubule epithelial cell	0.0290422	0.0423729	0.104486
WDR35	ENSG00000118965	Kidney epithelial cell	0.0338674	0.0397196	0.121846
WDR35	ENSG00000118965	Kidney interstitial cell	0.0278461	0.0258011	0.100182
WDR35	ENSG00000118965	Leukocyte	0	0	0
WDR35	ENSG00000118965	Mesonephric nephron tubule epithelial cell	0.0351999	0.0338742	0.126639
WDR35	ENSG00000118965	Podocyte	0.0329187	0.0197902	0.118432
BBS12	ENSG00000181004	Endothelial cell	0.00228007	0.00303951	0.0082801
BBS12	ENSG00000181004	Epithelial cell of proximal tubule	0.106866	0.11523	0.388085
BBS12	ENSG00000181004	Glomerular mesangial cell	0	0	0
BBS12	ENSG00000181004	Kidney cell	0.0451527	0.0506885	0.163973
BBS12	ENSG00000181004	Kidney connecting tubule epithelial cell	0.00839629	0.0169492	0.0304913
BBS12	ENSG00000181004	Kidney epithelial cell	0.0296106	0.0350467	0.107531
BBS12	ENSG00000181004	Kidney interstitial cell	0.0140852	0.0124844	0.0511506
BBS12	ENSG00000181004	Leukocyte	0	0	0
BBS12	ENSG00000181004	Mesonephric nephron tubule epithelial cell	0.0154785	0.0142328	0.0562106
BBS12	ENSG00000181004	Podocyte	0.0534978	0.0314735	0.194278
DZIP1L	ENSG00000158163	Endothelial cell	0.0461209	0.0455927	0.1729
DZIP1L	ENSG00000158163	Epithelial cell of proximal tubule	0.0346098	0.0354553	0.129747
DZIP1L	ENSG00000158163	Glomerular mesangial cell	0	0	0
DZIP1L	ENSG00000158163	Kidney cell	0.0475472	0.0574275	0.178247
DZIP1L	ENSG00000158163	Kidney connecting tubule epithelial cell	0.0110075	0.0169492	0.0412655
DZIP1L	ENSG00000158163	Kidney epithelial cell	0.0543601	0.0595794	0.203788
DZIP1L	ENSG00000158163	Kidney interstitial cell	0.0278485	0.0266334	0.1044
DZIP1L	ENSG00000158163	Leukocyte	0.0122693	0.0190476	0.0459955
DZIP1L	ENSG00000158163	Mesonephric nephron tubule epithelial cell	0.0171607	0.0193567	0.0643328
DZIP1L	ENSG00000158163	Podocyte	0.0158249	0.009299	0.0593252
RET	ENSG00000165731	Endothelial cell	0.00452966	0.00607903	0.0186188
RET	ENSG00000165731	Epithelial cell of proximal tubule	0.000681784	0.000805802	0.00280241
RET	ENSG00000165731	Glomerular mesangial cell	0	0	0
RET	ENSG00000165731	Kidney cell	0.00541681	0.00673894	0.0222653
RET	ENSG00000165731	Kidney connecting tubule epithelial cell	0.21618	0.279661	0.888587
RET	ENSG00000165731	Kidney epithelial cell	0.00984035	0.0132399	0.0404479
RET	ENSG00000165731	Kidney interstitial cell	0.00502427	0.00416146	0.0206518
RET	ENSG00000165731	Leukocyte	0	0	0
RET	ENSG00000165731	Mesonephric nephron tubule epithelial cell	0.000562777	0.000569314	0.00231325
RET	ENSG00000165731	Podocyte	0.00104943	0.000715308	0.00431359
ARHGEF6	ENSG00000129675	Endothelial cell	0.0665792	0.0577508	0.354792
ARHGEF6	ENSG00000129675	Epithelial cell of proximal tubule	0	0	0
ARHGEF6	ENSG00000129675	Glomerular mesangial cell	0.0545424	0.0512821	0.29065
ARHGEF6	ENSG00000129675	Kidney cell	0.00134303	0.00146499	0.00715684
ARHGEF6	ENSG00000129675	Kidney connecting tubule epithelial cell	0	0	0
ARHGEF6	ENSG00000129675	Kidney epithelial cell	0.00171186	0.00194704	0.0091223
ARHGEF6	ENSG00000129675	Kidney interstitial cell	0.014635	0.0137328	0.0779881
ARHGEF6	ENSG00000129675	Leukocyte	0.0437285	0.047619	0.233024
ARHGEF6	ENSG00000129675	Mesonephric nephron tubule epithelial cell	0.00195828	0.00170794	0.0104354
ARHGEF6	ENSG00000129675	Podocyte	0.0031585	0.00190749	0.0168312
PORCN	ENSG00000102312	Endothelial cell	0.00871157	0.00911854	0.0474251
PORCN	ENSG00000102312	Epithelial cell of proximal tubule	0.0074774	0.00805802	0.0407063
PORCN	ENSG00000102312	Glomerular mesangial cell	0.0111566	0.0128205	0.0607354
PORCN	ENSG00000102312	Kidney cell	0.0167494	0.0205098	0.0911822
PORCN	ENSG00000102312	Kidney connecting tubule epithelial cell	0.0479821	0.0677966	0.26121
PORCN	ENSG00000102312	Kidney epithelial cell	0.014787	0.0175234	0.080499
PORCN	ENSG00000102312	Kidney interstitial cell	0.0135066	0.0137328	0.073529
PORCN	ENSG00000102312	Leukocyte	0.0203203	0.0285714	0.110622
PORCN	ENSG00000102312	Mesonephric nephron tubule epithelial cell	0.0171876	0.0162254	0.0935677
PORCN	ENSG00000102312	Podocyte	0.0258129	0.014783	0.140523
MUC1	ENSG00000185499	Endothelial cell	0	0	0
MUC1	ENSG00000185499	Epithelial cell of proximal tubule	0.00983712	0.00966962	0.053739
MUC1	ENSG00000185499	Glomerular mesangial cell	0	0	0
MUC1	ENSG00000185499	Kidney cell	0.0382186	0.0421916	0.208783
MUC1	ENSG00000185499	Kidney connecting tubule epithelial cell	0.0291437	0.0508475	0.159208
MUC1	ENSG00000185499	Kidney epithelial cell	0.0932906	0.095405	0.509635
MUC1	ENSG00000185499	Kidney interstitial cell	0.00244629	0.00249688	0.0133638
MUC1	ENSG00000185499	Leukocyte	0	0	0
MUC1	ENSG00000185499	Mesonephric nephron tubule epithelial cell	0.00474217	0.00483917	0.0259059
MUC1	ENSG00000185499	Podocyte	0.00537524	0.00309967	0.0293643
MYOCD	ENSG00000141052	Endothelial cell	0.00558136	0.00607903	0.0336044
MYOCD	ENSG00000141052	Epithelial cell of proximal tubule	0.000464918	0.000805802	0.00279919
MYOCD	ENSG00000141052	Glomerular mesangial cell	0.13327	0.102564	0.802396
MYOCD	ENSG00000141052	Kidney cell	0.0033418	0.00410196	0.0201204
MYOCD	ENSG00000141052	Kidney connecting tubule epithelial cell	0	0	0
MYOCD	ENSG00000141052	Kidney epithelial cell	0.00225082	0.00233645	0.0135518
MYOCD	ENSG00000141052	Kidney interstitial cell	0.0114152	0.0116521	0.068729
MYOCD	ENSG00000141052	Leukocyte	0	0	0
MYOCD	ENSG00000141052	Mesonephric nephron tubule epithelial cell	0.000873187	0.000853971	0.00525731
MYOCD	ENSG00000141052	Podocyte	0.00889279	0.00548402	0.053542
BBS5	ENSG00000163093	Endothelial cell	0.00302199	0.00303951	0.0222182
BBS5	ENSG00000163093	Epithelial cell of proximal tubule	0.01088	0.0128928	0.0799916
BBS5	ENSG00000163093	Glomerular mesangial cell	0.0212355	0.025641	0.156127
BBS5	ENSG00000163093	Kidney cell	0.016148	0.0199238	0.118723
BBS5	ENSG00000163093	Kidney connecting tubule epithelial cell	0.0181313	0.0338983	0.133305
BBS5	ENSG00000163093	Kidney epithelial cell	0.0156134	0.0179128	0.114793
BBS5	ENSG00000163093	Kidney interstitial cell	0.019014	0.0174782	0.139794
BBS5	ENSG00000163093	Leukocyte	0	0	0
BBS5	ENSG00000163093	Mesonephric nephron tubule epithelial cell	0.0132261	0.0119556	0.097241
BBS5	ENSG00000163093	Podocyte	0.0187436	0.010968	0.137806
GRIP1	ENSG00000155974	Endothelial cell	0	0	0
GRIP1	ENSG00000155974	Epithelial cell of proximal tubule	0.00554509	0.00644641	0.0470607
GRIP1	ENSG00000155974	Glomerular mesangial cell	0.0152587	0.0128205	0.129499
GRIP1	ENSG00000155974	Kidney cell	0.0152266	0.0208028	0.129227
GRIP1	ENSG00000155974	Kidney connecting tubule epithelial cell	0.0151972	0.0169492	0.128978
GRIP1	ENSG00000155974	Kidney epithelial cell	0.0186878	0.021028	0.158602
GRIP1	ENSG00000155974	Kidney interstitial cell	0.016359	0.0145651	0.138838
GRIP1	ENSG00000155974	Leukocyte	0.00544492	0.00952381	0.0462106
GRIP1	ENSG00000155974	Mesonephric nephron tubule epithelial cell	0.00995851	0.00967834	0.0845171
GRIP1	ENSG00000155974	Podocyte	0.0161505	0.00906056	0.137068
WNT4	ENSG00000162552	Endothelial cell	0.00273307	0.00303951	0.0240491
WNT4	ENSG00000162552	Epithelial cell of proximal tubule	0.00315543	0.00402901	0.0277655
WNT4	ENSG00000162552	Glomerular mesangial cell	0	0	0
WNT4	ENSG00000162552	Kidney cell	0.0245353	0.0316437	0.215893
WNT4	ENSG00000162552	Kidney connecting tubule epithelial cell	0.0106888	0.0169492	0.0940542
WNT4	ENSG00000162552	Kidney epithelial cell	0.0380588	0.0420561	0.33489
WNT4	ENSG00000162552	Kidney interstitial cell	0.0228168	0.019975	0.200772
WNT4	ENSG00000162552	Leukocyte	0	0	0
WNT4	ENSG00000162552	Mesonephric nephron tubule epithelial cell	0.0113177	0.0122403	0.099588
WNT4	ENSG00000162552	Podocyte	0.00033959	0.000476872	0.00298815
ACE	ENSG00000159640	Endothelial cell	0.00689021	0.00607903	0.0741349
ACE	ENSG00000159640	Epithelial cell of proximal tubule	0.0452505	0.0483481	0.486872
ACE	ENSG00000159640	Glomerular mesangial cell	0	0	0
ACE	ENSG00000159640	Kidney cell	0.00838177	0.0105479	0.0901834
ACE	ENSG00000159640	Kidney connecting tubule epithelial cell	0.00627884	0.00847458	0.067557
ACE	ENSG00000159640	Kidney epithelial cell	0.00734983	0.010514	0.0790803
ACE	ENSG00000159640	Kidney interstitial cell	0.000286021	0.000416146	0.00307744
ACE	ENSG00000159640	Leukocyte	0	0	0
ACE	ENSG00000159640	Mesonephric nephron tubule epithelial cell	0.00173514	0.00170794	0.0186692
ACE	ENSG00000159640	Podocyte	0.0167691	0.00977587	0.180426
NXPH4	ENSG00000182379	Endothelial cell	0.00391837	0.00303951	0.0496001
NXPH4	ENSG00000182379	Epithelial cell of proximal tubule	0.00157403	0.0016116	0.0199247
NXPH4	ENSG00000182379	Glomerular mesangial cell	0.0336992	0.025641	0.426576
NXPH4	ENSG00000182379	Kidney cell	0.00434352	0.00498096	0.0549818
NXPH4	ENSG00000182379	Kidney connecting tubule epithelial cell	0	0	0
NXPH4	ENSG00000182379	Kidney epithelial cell	0.00482519	0.00584112	0.0610789
NXPH4	ENSG00000182379	Kidney interstitial cell	0.0261346	0.0270495	0.330821
NXPH4	ENSG00000182379	Leukocyte	0	0	0
NXPH4	ENSG00000182379	Mesonephric nephron tubule epithelial cell	0.00300542	0.00341588	0.0380436
NXPH4	ENSG00000182379	Podocyte	0.00149889	0.000953743	0.0189735
UPK3A	ENSG00000100373	Endothelial cell	0.00254581	0.00303951	0.0324831
UPK3A	ENSG00000100373	Epithelial cell of proximal tubule	0.000639139	0.000805802	0.00815504
UPK3A	ENSG00000100373	Glomerular mesangial cell	0	0	0
UPK3A	ENSG00000100373	Kidney cell	0.000217478	0.000292997	0.00277489
UPK3A	ENSG00000100373	Kidney connecting tubule epithelial cell	0	0	0
UPK3A	ENSG00000100373	Kidney epithelial cell	0.00276528	0.00311526	0.0352833
UPK3A	ENSG00000100373	Kidney interstitial cell	0.000478861	0.000416146	0.00610999
UPK3A	ENSG00000100373	Leukocyte	0.071727	0.0952381	0.915194
UPK3A	ENSG00000100373	Mesonephric nephron tubule epithelial cell	0	0	0
UPK3A	ENSG00000100373	Podocyte	0	0	0
BBS1	ENSG00000174483	Endothelial cell	0.0109153	0.00911854	0.151592
BBS1	ENSG00000174483	Epithelial cell of proximal tubule	0.0105386	0.012087	0.14636
BBS1	ENSG00000174483	Glomerular mesangial cell	0	0	0
BBS1	ENSG00000174483	Kidney cell	0.0128576	0.0158219	0.178565
BBS1	ENSG00000174483	Kidney connecting tubule epithelial cell	0.00712441	0.00847458	0.0989435
BBS1	ENSG00000174483	Kidney epithelial cell	0.00700989	0.00856698	0.0973532
BBS1	ENSG00000174483	Kidney interstitial cell	0.00325434	0.00291303	0.0451961
BBS1	ENSG00000174483	Leukocyte	0	0	0
BBS1	ENSG00000174483	Mesonephric nephron tubule epithelial cell	0.0103473	0.010817	0.143703
BBS1	ENSG00000174483	Podocyte	0.00995729	0.0059609	0.138287
TBX18	ENSG00000112837	Endothelial cell	0	0	0
TBX18	ENSG00000112837	Epithelial cell of proximal tubule	0.00243191	0.00241741	0.0346193
TBX18	ENSG00000112837	Glomerular mesangial cell	0	0	0
TBX18	ENSG00000112837	Kidney cell	0.00049451	0.000878992	0.00703956
TBX18	ENSG00000112837	Kidney connecting tubule epithelial cell	0	0	0
TBX18	ENSG00000112837	Kidney epithelial cell	0	0	0
TBX18	ENSG00000112837	Kidney interstitial cell	0.0664827	0.0536829	0.946411
TBX18	ENSG00000112837	Leukocyte	0	0	0
TBX18	ENSG00000112837	Mesonephric nephron tubule epithelial cell	0.000325889	0.000284657	0.00463917
TBX18	ENSG00000112837	Podocyte	0.000512189	0.000476872	0.00729125
GREB1L	ENSG00000141449	Endothelial cell	0.00683248	0.00607903	0.143519
GREB1L	ENSG00000141449	Epithelial cell of proximal tubule	0.0042305	0.00402901	0.0888634
GREB1L	ENSG00000141449	Glomerular mesangial cell	0	0	0
GREB1L	ENSG00000141449	Kidney cell	0.00462334	0.00585995	0.0971151
GREB1L	ENSG00000141449	Kidney connecting tubule epithelial cell	0	0	0
GREB1L	ENSG00000141449	Kidney epithelial cell	0.00904395	0.0109034	0.189972
GREB1L	ENSG00000141449	Kidney interstitial cell	0.00449663	0.00499376	0.0944537
GREB1L	ENSG00000141449	Leukocyte	0	0	0
GREB1L	ENSG00000141449	Mesonephric nephron tubule epithelial cell	0.0158597	0.0148022	0.33314
GREB1L	ENSG00000141449	Podocyte	0.00252014	0.00166905	0.0529367
HPSE2	ENSG00000172987	Endothelial cell	0	0	0
HPSE2	ENSG00000172987	Epithelial cell of proximal tubule	0	0	0
HPSE2	ENSG00000172987	Glomerular mesangial cell	0.0137386	0.0128205	0.831731
HPSE2	ENSG00000172987	Kidney cell	0.000692309	0.000878992	0.0419122
HPSE2	ENSG00000172987	Kidney connecting tubule epithelial cell	0	0	0
HPSE2	ENSG00000172987	Kidney epithelial cell	0.0011004	0.00116822	0.0666179
HPSE2	ENSG00000172987	Kidney interstitial cell	0.000986771	0.000832293	0.0597388
HPSE2	ENSG00000172987	Leukocyte	0	0	0
HPSE2	ENSG00000172987	Mesonephric nephron tubule epithelial cell	0	0	0
HPSE2	ENSG00000172987	Podocyte	0	0	0
FGF20	ENSG00000078579	Endothelial cell	0	0	0
FGF20	ENSG00000078579	Epithelial cell of proximal tubule	0.00335885	0.00322321	0.292133
FGF20	ENSG00000078579	Glomerular mesangial cell	0	0	0
FGF20	ENSG00000078579	Kidney cell	0.00160212	0.00234398	0.139343
FGF20	ENSG00000078579	Kidney connecting tubule epithelial cell	0.0045138	0.00847458	0.392583
FGF20	ENSG00000078579	Kidney epithelial cell	0.000260035	0.000389408	0.0226163
FGF20	ENSG00000078579	Kidney interstitial cell	0	0	0
FGF20	ENSG00000078579	Leukocyte	0	0	0
FGF20	ENSG00000078579	Mesonephric nephron tubule epithelial cell	0.00176288	0.00170794	0.153325
FGF20	ENSG00000078579	Podocyte	0	0	0
CHRNA3	ENSG00000080644	Endothelial cell	0	0	0
CHRNA3	ENSG00000080644	Epithelial cell of proximal tubule	0	0	0
CHRNA3	ENSG00000080644	Glomerular mesangial cell	0	0	0
CHRNA3	ENSG00000080644	Kidney cell	0.00107081	0.00146499	0.136897
CHRNA3	ENSG00000080644	Kidney connecting tubule epithelial cell	0	0	0
CHRNA3	ENSG00000080644	Kidney epithelial cell	0.00144786	0.00155763	0.1851
CHRNA3	ENSG00000080644	Kidney interstitial cell	0.00299289	0.00291303	0.382623
CHRNA3	ENSG00000080644	Leukocyte	0	0	0
CHRNA3	ENSG00000080644	Mesonephric nephron tubule epithelial cell	0.00152113	0.00113863	0.194467
CHRNA3	ENSG00000080644	Podocyte	0.000789345	0.000715308	0.100913
VWA2	ENSG00000165816	Endothelial cell	0	0	0
VWA2	ENSG00000165816	Epithelial cell of proximal tubule	0	0	0
VWA2	ENSG00000165816	Glomerular mesangial cell	0	0	0
VWA2	ENSG00000165816	Kidney cell	0.00074031	0.000878992	0.781512
VWA2	ENSG00000165816	Kidney connecting tubule epithelial cell	0	0	0
VWA2	ENSG00000165816	Kidney epithelial cell	0.00020697	0.000389408	0.218488
VWA2	ENSG00000165816	Kidney interstitial cell	0	0	0
VWA2	ENSG00000165816	Leukocyte	0	0	0
VWA2	ENSG00000165816	Mesonephric nephron tubule epithelial cell	0	0	0
VWA2	ENSG00000165816	Podocyte	0	0	0

## Sheet: Table S4
Dataset	cell types	p-value association	p-value heterogeneity
fetal kidney cells	glomerular mesangial cell	0.000999	0.81019		Color Legend
	mesonephric nephron tubule epithelial cell	0.006993	0.011988			Significant cell types (preferential expression of CAKUT genes)
	kidney connecting tubule epithelial cell	0.23976	0.155844
	kidney interstitial cell	0.333666	0.191808
	endothelial cell	0.364635	0.003996
	kidney epithelial cell	0.3996	0.142857
	epithelial cell of proximal tubule	0.872128	0.183816
	podocyte	0.909091	0.000999
	kidney cell	0.912088	0.218781
	leukocyte	1	0.371628
adult kidney cells	mural cell	0.000999001	0.002997
	vascular associated smooth muscle cell	0.003996	0.344655
	kidney collecting duct principal cell	0.00499501	0.000999001
	kidney loop of Henle thin descending limb epithelial cell	0.00499501	0.0989011
	glomerular capillary endothelial cell	0.012987	0.00899101
	kidney inner medulla collecting duct epithelial cell	0.016983	0.647353
	kidney arterial blood vessel cell	0.020979	0.207792
	podocyte	0.0609391	0.314685
	vasa recta cell	0.15984	0.0559441
	kidney connecting tubule epithelial cell	0.191808	0.00799201
	kidney interstitial fibroblast	0.200799	NA
	kidney loop of Henle thick ascending limb epithelial cell	0.243756	0.034965
	kidney distal convoluted tubule epithelial cell	0.305694	0.478521
	lymphocyte	0.330669	NA
	endothelial cell of lymphatic vessel	0.467532	0.0709291
	peritubular capillary endothelial cell	0.535465	0.295704
	epithelial cell of proximal tubule	0.695305	0.028971
	kidney loop of Henle thin ascending limb epithelial cell	0.71029	0.002997
	kidney collecting duct intercalated cell	0.887113	0.003996
	dendritic cell, human	0.997003	0.105894
	classical monocyte	0.998002	0.314685
	B cell	0.998002	0.977023
	conventional dendritic cell	0.999001	0.3996
	non-classical monocyte	1	0.120879
	natural killer cell	1	0.166833
	T cell	1	0.785215
adult ureter cells	13_Smooth Muscle cells	0.000999	0.000999
	19_Fibroblasts	0.000999	0.896104
	6_Fibroblasts	0.000999	0.014985
	11_Endothelial cells	0.008991	0.324675
	7_Umbrella cells	0.087912	0.338661
	14_Urothelial	0.245754	0.706294
	8_Basal cells	0.267732	0.038961
	1_Intermediate	0.293706	0.108891
	18_Urothelial	0.340659	0.075924
	17_Mast cells	0.512488	0.393606
	0_Basal cells	0.668332	0.280719
	15_Basal cells	0.779221	0.265734
	5_Urothelial	0.892108	0.257742
	3_T cells	0.945055	0.314685
	10_NK cells	0.958042	0.778222
	2_Cytotoxic T cells	0.967033	0.1998
	12_B cells	1	0.185814
	16_Leucocytes	1	0.000999
	4_Leucocytes	1	0.679321
	9_Leucocytes	1	0.190809
adult bladder cells	Peri-urothelial fibroblasts	0.005994	0.005994
	General smooth muscle cells	0.007992	0.000999
	Intra-muscular fibroblasts	0.007992	0.001998
	CXCL14-hi fibroblast	0.018981	0.001998
	Vascular smooth muscle cells	0.035964	0.41958
	Lamina propria fibroblasts	0.054945	0.001998
	Myofibroblasts	0.057942	0.008991
	Schwann cells	0.141858	0.445554
	Umbrella cells	0.365634	0.005994
	Arterial endothelial cells	0.422577	0.022977
	Intermediate cells	0.508492	0.032967
	Lymphatic endothelial cells	0.892108	0.649351
	General endothelial cells	0.952048	0.0789211
	Venous endothelial cells	0.96004	0.292707
	Basal cells	0.995005	0.265734

## Sheet: Table S5
cell_type	observed_score	null_mean	null_sd	z_score	empirical_p
glomerular mesangial cell	0.0087802	-0.0257516	0.0104561	3.30255	0.001998
mesonephric nephron tubule epithelial cell	0.00552315	-0.0124607	0.0080934	2.22204	0.00799201
kidney connecting tubule epithelial cell	-0.0179088	-0.0217792	0.0090437	0.42797	0.35564435564435565
endothelial cell	-0.014464	-0.0145265	0.0147265	0.00424299	0.46553446553446554
podocyte	0.044094	0.0458713	0.0185444	-0.0958446	0.4785214785214785
kidney interstitial cell	-0.0317579	-0.0283081	0.0122032	-0.282701	0.6023976023976024
epithelial cell of proximal tubule	-0.0194264	-0.0140694	0.0128311	-0.417505	0.6533466533466533
kidney epithelial cell	-0.017287	-0.0130935	0.00606229	-0.691735	0.7822177822177823
kidney cell	-0.0128882	-0.00432012	0.00534476	-1.60309	0.9370629370629371
leukocyte	-0.0889711	-0.051419	0.0171578	-2.18863	0.994006

## Sheet: Table S6
embryonic_kidney (Hochane et al.)				adult_kidney (Lake et al.)				Urether (Fink et al.)				Bladder (Santos et al.)
Ensembl_ID	Correlation	Rank		Ensembl_ID	Correlation	Rank		Ensembl_ID	Correlation	Rank		Ensembl_ID	Correlation	Rank
ENSG00000104313	0.223908	0		ENSG00000165072	0.483793	0		ENSG00000122786	0.426508	0		ENSG00000165072	0.483793	0
ENSG00000126778	0.213191	1		ENSG00000185532	0.47355	1		ENSG00000152583	0.404057	1		ENSG00000185532	0.47355	1		Color Legend
ENSG00000077943	0.207901	2		ENSG00000121440	0.473012	2		ENSG00000189129	0.386961	2		ENSG00000121440	0.473012	2			Not included in the initial geneset
ENSG00000170577	0.197345	3		ENSG00000172260	0.471163	3		ENSG00000115461	0.386941	3		ENSG00000172260	0.471163	3			Included in the initial geneset
ENSG00000143320	0.191704	4		ENSG00000163297	0.469105	4		ENSG00000166741	0.384345	4		ENSG00000163297	0.469105	4
ENSG00000151892	0.189741	5		ENSG00000071205	0.465765	5		ENSG00000109610	0.384334	5		ENSG00000071205	0.465765	5
ENSG00000005073	0.179875	6		ENSG00000173068	0.463523	6		ENSG00000142173	0.381961	6		ENSG00000173068	0.463523	6
ENSG00000175832	0.17475	7		ENSG00000182168	0.462972	7		ENSG00000149131	0.381864	7		ENSG00000182168	0.462972	7
ENSG00000125931	0.17133	8		ENSG00000152217	0.452211	8		ENSG00000109472	0.380591	8		ENSG00000152217	0.452211	8
ENSG00000143839	0.169523	9		ENSG00000165966	0.448156	9		ENSG00000111341	0.379989	9		ENSG00000165966	0.448156	9
ENSG00000075891	0.169494	10		ENSG00000172987	0.448077	10		ENSG00000163430	0.378465	10		ENSG00000172987	0.448077	10
ENSG00000185942	0.168473	11		ENSG00000183023	0.437697	11		ENSG00000113140	0.376111	11		ENSG00000183023	0.437697	11
ENSG00000146374	0.165099	12		ENSG00000149294	0.43282	12		ENSG00000177469	0.372779	12		ENSG00000149294	0.43282	12
ENSG00000166292	0.160429	13		ENSG00000198947	0.432499	13		ENSG00000166482	0.37266	13		ENSG00000198947	0.432499	13
ENSG00000103449	0.158842	14		ENSG00000111452	0.432417	14		ENSG00000142156	0.3706	14		ENSG00000111452	0.432417	14
ENSG00000053438	0.156056	15		ENSG00000145147	0.428529	15		ENSG00000131711	0.369974	15		ENSG00000145147	0.428529	15
ENSG00000005102	0.152072	16		ENSG00000134532	0.427779	16		ENSG00000106624	0.369203	16		ENSG00000134532	0.427779	16
ENSG00000167244	0.147078	17		ENSG00000163637	0.425334	17		ENSG00000159403	0.369066	17		ENSG00000163637	0.425334	17
ENSG00000134138	0.135242	18		ENSG00000158321	0.423497	18		ENSG00000182326	0.367677	18		ENSG00000158321	0.423497	18
ENSG00000185630	0.134717	19		ENSG00000183098	0.423228	19		ENSG00000187498	0.367258	19		ENSG00000183098	0.423228	19
ENSG00000066468	0.133946	20		ENSG00000169946	0.422713	20		ENSG00000100234	0.366434	20		ENSG00000169946	0.422713	20
ENSG00000170689	0.133861	21		ENSG00000109906	0.420536	21		ENSG00000187955	0.365752	21		ENSG00000109906	0.420536	21
ENSG00000150551	0.129163	22		ENSG00000144218	0.419611	22		ENSG00000131016	0.364401	22		ENSG00000144218	0.419611	22
ENSG00000164619	0.127531	23		ENSG00000165379	0.419451	23		ENSG00000141753	0.358542	23		ENSG00000165379	0.419451	23
ENSG00000121741	0.127453	24		ENSG00000048540	0.417566	24		ENSG00000154734	0.357136	24		ENSG00000048540	0.417566	24
ENSG00000135486	0.126722	25		ENSG00000151067	0.416959	25		ENSG00000167779	0.356303	25		ENSG00000151067	0.416959	25
ENSG00000110492	0.125369	26		ENSG00000249669	0.415852	26		ENSG00000054598	0.353924	26		ENSG00000249669	0.415852	26
ENSG00000177045	0.124005	27		ENSG00000143995	0.414753	27		ENSG00000077942	0.353494	27		ENSG00000143995	0.414753	27
ENSG00000197757	0.123948	28		ENSG00000134871	0.413642	28		ENSG00000188783	0.353096	28		ENSG00000134871	0.413642	28
ENSG00000148384	0.122907	29		ENSG00000255248	0.412516	29		ENSG00000163453	0.352218	29		ENSG00000255248	0.412516	29
ENSG00000196159	0.122178	30		ENSG00000048740	0.409742	30		ENSG00000214548	0.350016	30		ENSG00000048740	0.409742	30
ENSG00000145147	0.121737	31		ENSG00000196569	0.40929	31		ENSG00000183722	0.34897	31		ENSG00000196569	0.40929	31
ENSG00000107485	0.12131	32		ENSG00000124440	0.406528	32		ENSG00000162407	0.345769	32		ENSG00000124440	0.406528	32
ENSG00000262919	0.121018	33		ENSG00000185630	0.406024	33		ENSG00000164692	0.343514	33		ENSG00000185630	0.406024	33
ENSG00000114115	0.12011	34		ENSG00000116962	0.404638	34		ENSG00000106538	0.34321	34		ENSG00000116962	0.404638	34
ENSG00000163331	0.119562	35		ENSG00000163431	0.402288	35		ENSG00000091986	0.343134	35		ENSG00000163431	0.402288	35
ENSG00000164953	0.118671	36		ENSG00000128573	0.401644	36		ENSG00000142871	0.342156	36		ENSG00000128573	0.401644	36
ENSG00000088386	0.117748	37		ENSG00000183580	0.401146	37		ENSG00000116132	0.340246	37		ENSG00000183580	0.401146	37
ENSG00000175745	0.117188	38		ENSG00000163359	0.400519	38		ENSG00000168477	0.336081	38		ENSG00000163359	0.400519	38
ENSG00000162374	0.116862	39		ENSG00000187498	0.399959	39		ENSG00000140545	0.335973	39		ENSG00000187498	0.399959	39
ENSG00000011143	0.115968	40		ENSG00000103196	0.398369	40		ENSG00000105894	0.333763	40		ENSG00000103196	0.398369	40
ENSG00000139289	0.115843	41		ENSG00000151240	0.397251	41		ENSG00000139329	0.33295	41		ENSG00000151240	0.397251	41
ENSG00000144891	0.115645	42		ENSG00000116117	0.397244	42		ENSG00000115414	0.332667	42		ENSG00000116117	0.397244	42
ENSG00000114861	0.11493	43		ENSG00000172403	0.396918	43		ENSG00000115380	0.332512	43		ENSG00000172403	0.396918	43
ENSG00000162981	0.114925	44		ENSG00000204262	0.39681	44		ENSG00000011465	0.33208	44		ENSG00000204262	0.39681	44
ENSG00000187240	0.114761	45		ENSG00000047648	0.396744	45		ENSG00000161281	0.331978	45		ENSG00000047648	0.396744	45
ENSG00000166922	0.114535	46		ENSG00000153823	0.395118	46		ENSG00000182492	0.331755	46		ENSG00000153823	0.395118	46
ENSG00000187049	0.114295	47		ENSG00000142156	0.394808	47		ENSG00000134871	0.330995	47		ENSG00000142156	0.394808	47
ENSG00000046651	0.113888	48		ENSG00000169760	0.394632	48		ENSG00000102802	0.330147	48		ENSG00000169760	0.394632	48
ENSG00000171551	0.112177	49		ENSG00000138639	0.39458	49		ENSG00000166147	0.329433	49		ENSG00000138639	0.39458	49
ENSG00000135541	0.111807	50		ENSG00000133392	0.393938	50		ENSG00000198467	0.3284	50		ENSG00000133392	0.393938	50
ENSG00000141449	0.111089	51		ENSG00000134769	0.392571	51		ENSG00000004776	0.32319	51		ENSG00000134769	0.392571	51
ENSG00000187514	0.109718	52		ENSG00000185483	0.392449	52		ENSG00000106333	0.319329	52		ENSG00000185483	0.392449	52
ENSG00000118762	0.109655	53		ENSG00000232046	0.388014	53		ENSG00000087245	0.315634	53		ENSG00000232046	0.388014	53
ENSG00000081138	0.109638	54		ENSG00000135842	0.387881	54		ENSG00000163520	0.315625	54		ENSG00000135842	0.387881	54
ENSG00000198799	0.109331	55		ENSG00000187098	0.386976	55		ENSG00000101335	0.315193	55		ENSG00000187098	0.386976	55
ENSG00000163041	0.109081	56		ENSG00000115896	0.386334	56		ENSG00000022267	0.315118	56		ENSG00000115896	0.386334	56
ENSG00000118965	0.107664	57		ENSG00000158560	0.386136	57		ENSG00000120885	0.314861	57		ENSG00000158560	0.386136	57
ENSG00000122507	0.107101	58		ENSG00000232855	0.385904	58		ENSG00000184347	0.312701	58		ENSG00000232855	0.385904	58
ENSG00000008710	0.106478	59		ENSG00000185046	0.385809	59		ENSG00000073712	0.311057	59		ENSG00000185046	0.385809	59
ENSG00000122406	0.10593	60		ENSG00000069667	0.384577	60		ENSG00000168140	0.309426	60		ENSG00000069667	0.384577	60
ENSG00000175130	0.105894	61		ENSG00000156113	0.38409	61		ENSG00000077782	0.309383	61		ENSG00000156113	0.38409	61
ENSG00000124766	0.104679	62		ENSG00000118762	0.384046	62		ENSG00000158859	0.308997	62		ENSG00000118762	0.384046	62
ENSG00000113971	0.103871	63		ENSG00000122786	0.383166	63		ENSG00000148180	0.308273	63		ENSG00000122786	0.383166	63
ENSG00000143995	0.103807	64		ENSG00000018236	0.38212	64		ENSG00000118523	0.308002	64		ENSG00000018236	0.38212	64
ENSG00000182985	0.103353	65		ENSG00000133019	0.381678	65		ENSG00000162576	0.306998	65		ENSG00000133019	0.381678	65
ENSG00000170961	0.102789	66		ENSG00000170624	0.379392	66		ENSG00000106809	0.306416	66		ENSG00000170624	0.379392	66
ENSG00000122378	0.102784	67		ENSG00000044524	0.378916	67		ENSG00000145147	0.304404	67		ENSG00000044524	0.378916	67
ENSG00000068885	0.102766	68		ENSG00000107779	0.378395	68		ENSG00000149591	0.303775	68		ENSG00000107779	0.378395	68
ENSG00000106484	0.10272	69		ENSG00000187240	0.37778	69		ENSG00000125730	0.302678	69		ENSG00000187240	0.37778	69
ENSG00000139219	0.102107	70		ENSG00000169604	0.377192	70		ENSG00000163359	0.30183	70		ENSG00000169604	0.377192	70
ENSG00000182379	0.101531	71		ENSG00000122507	0.375576	71		ENSG00000167157	0.301294	71		ENSG00000122507	0.375576	71
ENSG00000107731	0.101511	72		ENSG00000172348	0.375561	72		ENSG00000162733	0.301216	72		ENSG00000172348	0.375561	72
ENSG00000138435	0.101272	73		ENSG00000052126	0.374368	73		ENSG00000111799	0.300958	73		ENSG00000052126	0.374368	73
ENSG00000100316	0.101247	74		ENSG00000140937	0.373663	74		ENSG00000132386	0.300875	74		ENSG00000140937	0.373663	74
ENSG00000132970	0.100898	75		ENSG00000185274	0.372091	75		ENSG00000129009	0.300228	75		ENSG00000185274	0.372091	75
ENSG00000133059	0.100874	76		ENSG00000237187	0.371878	76		ENSG00000125868	0.300208	76		ENSG00000237187	0.371878	76
ENSG00000163093	0.100848	77		ENSG00000151229	0.371482	77		ENSG00000197614	0.300161	77		ENSG00000151229	0.371482	77
ENSG00000167552	0.100778	78		ENSG00000142173	0.370937	78		ENSG00000163710	0.299669	78		ENSG00000142173	0.370937	78
ENSG00000169855	0.100345	79		ENSG00000184347	0.370046	79		ENSG00000176692	0.299434	79		ENSG00000184347	0.370046	79
ENSG00000148053	0.100128	80		ENSG00000037637	0.369385	80		ENSG00000170955	0.299395	80		ENSG00000037637	0.369385	80
ENSG00000198707	0.0999621	81		ENSG00000163017	0.368988	81		ENSG00000182871	0.298559	81		ENSG00000163017	0.368988	81
ENSG00000233101	0.0999279	82		ENSG00000106772	0.368546	82		ENSG00000189058	0.298402	82		ENSG00000106772	0.368546	82
ENSG00000179344	0.099502	83		ENSG00000117020	0.367845	83		ENSG00000090006	0.298236	83		ENSG00000117020	0.367845	83
ENSG00000112769	0.0989607	84		ENSG00000091436	0.366989	84		ENSG00000187479	0.29744	84		ENSG00000091436	0.366989	84
ENSG00000174177	0.0987588	85		ENSG00000241684	0.36674	85		ENSG00000140092	0.296198	85		ENSG00000241684	0.36674	85
ENSG00000255690	0.0985315	86		ENSG00000104447	0.365518	86		ENSG00000105974	0.295073	86		ENSG00000104447	0.365518	86
ENSG00000138686	0.098323	87		ENSG00000141052	0.364814	87		ENSG00000123096	0.294173	87		ENSG00000141052	0.364814	87
ENSG00000140463	0.0976363	88		ENSG00000079308	0.364615	88		ENSG00000117519	0.293396	88		ENSG00000079308	0.364615	88
ENSG00000185008	0.0970281	89		ENSG00000204706	0.362911	89		ENSG00000134138	0.292692	89		ENSG00000204706	0.362911	89
ENSG00000185551	0.0963014	90		ENSG00000164692	0.362339	90		ENSG00000172638	0.292154	90		ENSG00000164692	0.362339	90
ENSG00000165323	0.0961813	91		ENSG00000164946	0.361771	91		ENSG00000266964	0.291962	91		ENSG00000164946	0.361771	91
ENSG00000179941	0.0960042	92		ENSG00000286458	0.361689	92		ENSG00000071282	0.291739	92		ENSG00000286458	0.361689	92
ENSG00000183337	0.095605	93		ENSG00000111058	0.361225	93		ENSG00000205362	0.291406	93		ENSG00000111058	0.361225	93
ENSG00000134986	0.0952501	94		ENSG00000132549	0.360829	94		ENSG00000168079	0.290788	94		ENSG00000132549	0.360829	94
ENSG00000164946	0.0951239	95		ENSG00000112320	0.359316	95		ENSG00000131435	0.29044	95		ENSG00000112320	0.359316	95
ENSG00000099942	0.0948885	96		ENSG00000068024	0.359139	96		ENSG00000163815	0.289919	96		ENSG00000068024	0.359139	96
ENSG00000251562	0.0937759	97		ENSG00000167281	0.358683	97		ENSG00000124212	0.288872	97		ENSG00000167281	0.358683	97
ENSG00000049089	0.0934693	98		ENSG00000104313	0.358587	98		ENSG00000145423	0.28821	98		ENSG00000104313	0.358587	98
ENSG00000138759	0.0933146	99		ENSG00000061455	0.358428	99		ENSG00000108821	0.287913	99		ENSG00000061455	0.358428	99

## Sheet: Table S7
	Cell_Type	n_cell	p-value association	p-value heterogeneity
Tabula Sapiens (KIDNEY)	b cell	341	0.66034	0.947053
	cd4-positive helper t cell	181	0.719281	0.364635
	cd8-positive alpha-beta t cell	241	0.689311	0.274725
	endothelial cell	95	0.000999001	0.003996
	kidney epithelial cell	8326	0.002997	0.000999001
	macrophage	320	0.666334	0.002997
	nk cell	131	0.863137	0.528471
	Cell_Type	n_cell	p-value association	p-value heterogeneity
Tabula Sapiens (BLADER)	fibroblast	5556	0.000999001	0.0789211
	myofibroblast cell	2077	0.000999001	0.556444
	smooth muscle cell	290	0.0749251	0.435564
	vein endothelial cell	278	0.0879121	0.040959
	pericyte cell	875	0.143856	0.72028
	capillary endothelial cell	77	0.166833	0.693307
	endothelial cell of lymphatic vessel	74	0.501498	0.018981
	mast cell	1029	0.675325	0.100899
	t cell	2916	0.706294	0.213786
	b cell	252	0.827173	0.546454
	bladder urothelial cell	4151	0.832168	0.384615
	nk cell	508	0.912088	0.358641
	plasma cell	1140	0.992008	0.0739261
	plasmacytoid dendritic cell	18	0.994006	0.251748
	macrophage	5337	0.999001	0.018981
